# Supplementary material for: Tetra­kis(μ-4-ethyl­benzoato-κ2 O:O′)­bis­[(4-ethyl­benzoic acid-κO)copper(II)]
Source: Acta Crystallogr Sect E Struct Rep Online. 2008 Jun 19;64(Pt 7):m939. doi: 10.1107/S1600536808015924 (PMC2961780; doi:10.1107/S1600536808015924)
Supplement: Supplementary file 1 [file e-64-0m939-sup1.cif]

##############################################################################
###                                                                        ###
###        Electronic paper (Acta Crystallographica Section E)             ###
###                                                                        ###
##############################################################################
#                                                                            #
# This CIF contains the data in a paper accepted for publication in Acta     #
# Crystallographica Section E. It conforms to the requirements of Notes      #
# for Authors for Section E, and has been peer reviewed under the auspices   #
# of the IUCr Commission on Journals.                                        #
#                                                                            #
# Full details of the Crystallographic Information File format               #
# are given in the paper "The Crystallographic Information File (CIF):       #
# a New Standard Archive File for Crystallography" by S. R. Hall, F. H.      #
# Allen and I. D. Brown [Acta Cryst. (1991), A47, 655-685].                  #
#                                                                            #
# The current version of the core CIF dictionary is obtainable from          #
# ftp://ftp.iucr.org/pub/cif_core.dic. The current version number is 2.4.    #
#                                                                            #
# Software is freely available for graphical display of the structure(s) in  #
# this CIF.  For information consult the CIF home page http://www.iucr.org/  #
# cif/home.html                                                              #
#                                                                            #
# This file may be used for bona fide research purposes within the           #
# scientific community so long as proper attribution is given to the journal # 
# article from which it was obtained.                                        #
#                                                                            #
##############################################################################
                                             
data_global
_audit_creation_method     'WinGX routine CIF_UPDATE'
_audit_conform_dict_name     cif_core.dic
_audit_conform_dict_version     2.3
_journal_date_recd_electronic     2008-05-20
_journal_date_accepted     2008-05-27
_journal_name_full     'Acta Crystallographica, Section E'
_journal_year     2008
_journal_volume     64
_journal_issue      7
_journal_page_first     m939
_journal_page_last     m939
_journal_paper_category     QM
_journal_coeditor_code     FI2063
_publ_contact_author_name     'Bezuidenhoudt, Barend C. B.'
_publ_contact_author_address
;
Department of Chemistry
University of the Free State
P.O. Box 339,
Bloemfontein
9300
South Africa
;
_publ_contact_author_email     bezuidbc.sci@ufs.ac.za
_publ_contact_author_fax     '+27514019021'
_publ_contact_author_phone     '+27514446384'
_publ_section_title
;
Tetrakis(\m-4-ethylbenzoato-\k^2^<i>O</i>:<i>O</i>')bis[(4-ethylbenzoic
acid-\k<i>O</i>)copper(II)]
;
loop_
    _publ_author_name
    _publ_author_address
    'Sunil, Abraham C.'
;
Department of Chemistry
University of the Free State
PO Box 339,
Bloemfontein 9300
South Africa
;
    'Bezuidenhoudt, Barend C. B.'
;
Department of Chemistry
University of the Free State
PO Box 339,
Bloemfontein 9300
South Africa
;
    'Janse van Rensburg, J. Marthinus'
;
Department of Chemistry
University of the Free State
PO Box 339,
Bloemfontein 9300
South Africa
;
data_I
_audit_creation_method     'WinGX routine CIF_UPDATE'
_chemical_name_systematic
;
Tetrakis(\m-4-ethylbenzoato-\k^2^O:O')bis[(4-ethylbenzoic acid-\kO)copper(II)]
;
_chemical_formula_moiety     'C54 H56 Cu2 O12'
_chemical_formula_sum     'C54 H56 Cu2 O12'
_chemical_formula_iupac     '[Cu2 (C9 H9 O2)4 (C9 H10 O2)2]'
_chemical_formula_weight     1024.07
_symmetry_cell_setting     Triclinic
_symmetry_space_group_name_H-M     'P -1'
_symmetry_space_group_name_Hall     '-P 1'
loop_
    _symmetry_equiv_pos_as_xyz
    'x, y, z'
    '-x, -y, -z'
_cell_length_a     10.6167(5)
_cell_length_b     10.7394(7)
_cell_length_c     10.8096(7)
_cell_angle_alpha     81.848(3)
_cell_angle_beta     88.594(3)
_cell_angle_gamma     79.468(2)
_cell_volume     1199.47(12)
_cell_formula_units_Z     1
_cell_measurement_reflns_used     4441
_cell_measurement_theta_min     2.53
_cell_measurement_theta_max     28.22
_cell_measurement_temperature     100(2)
_exptl_crystal_description     Cuboid
_exptl_crystal_colour     blue
_exptl_crystal_size_max     0.54
_exptl_crystal_size_mid     0.4
_exptl_crystal_size_min     0.39
_exptl_crystal_density_diffrn     1.418
_exptl_crystal_density_method     'not measured'
_exptl_crystal_F_000     534
_exptl_absorpt_coefficient_mu     0.951
_exptl_absorpt_correction_type     'multi-scan'
_exptl_absorpt_process_details     '(SADABS; Bruker, 2004)'
_exptl_absorpt_correction_T_min     0.6277
_exptl_absorpt_correction_T_max     0.708
_exptl_special_details
;
The intensity data was collected on a Bruker X8 Apex II 4 K Kappa CCD
diffractometer using an exposure time of 2 s/frame. A total of 1507 frames
were collected with a frame width of 0.5\% covering up to \q = 28.0\% with
98.3% completeness accomplished.
;
_diffrn_ambient_temperature     100(2)
_diffrn_radiation_type     MoK\a
_diffrn_radiation_wavelength     0.71069
_diffrn_radiation_monochromator     graphite
_diffrn_measurement_device_type
;
Bruker Kappa APEXII
;
_diffrn_measurement_method     '\w and \f'
_diffrn_reflns_number     15971
_diffrn_reflns_av_R_equivalents     0.0398
_diffrn_reflns_theta_min     2.5
_diffrn_reflns_theta_max     28
_diffrn_reflns_theta_full     28
_diffrn_measured_fraction_theta_max     0.983
_diffrn_measured_fraction_theta_full     0.983
_diffrn_reflns_limit_h_min     -7
_diffrn_reflns_limit_h_max     14
_diffrn_reflns_limit_k_min     -14
_diffrn_reflns_limit_k_max     14
_diffrn_reflns_limit_l_min     -14
_diffrn_reflns_limit_l_max     14
_diffrn_standards_number     0
_diffrn_standards_interval_count     0
_diffrn_standards_interval_time     0
_diffrn_standards_decay_%     0
_reflns_number_total     5683
_reflns_number_gt     4721
_reflns_threshold_expression     I>2\s(I)
_refine_ls_structure_factor_coef     Fsqd
_refine_ls_matrix_type     full
_refine_ls_R_factor_gt     0.0401
_refine_ls_wR_factor_ref     0.1031
_refine_ls_goodness_of_fit_ref     1.035
_refine_ls_restrained_S_all     1.035
_refine_ls_number_reflns     5683
_refine_ls_number_parameters     311
_refine_ls_number_restraints     0
_refine_ls_hydrogen_treatment     constr
_refine_ls_weighting_scheme     calc
_refine_ls_weighting_details
         'calc w=1/[\s^2^(Fo^2^)+(0.0447P)^2^+0.9309P] where P=(Fo^2^+2Fc^2^)/3'
_refine_ls_shift/su_max     0.001
_refine_diff_density_max     0.504
_refine_diff_density_min     -0.367
_refine_ls_extinction_method     none
loop_
    _atom_type_symbol
    _atom_type_description
    _atom_type_scat_dispersion_real
    _atom_type_scat_dispersion_imag
    _atom_type_scat_source
    C C 0.0033 0.0016 'International Tables Vol C Tables 4.2.6.8 and 6.1.1.4'
    H H 0 0 'International Tables Vol C Tables 4.2.6.8 and 6.1.1.4'
    O O 0.0106 0.006 'International Tables Vol C Tables 4.2.6.8 and 6.1.1.4'
    Cu Cu 0.3201 1.2651 'International Tables Vol C Tables 4.2.6.8 and 6.1.1.4'
_computing_data_collection     'APEX2 (Bruker, 2005)'
_computing_cell_refinement     'SAINT-Plus (Bruker, 2004)'
_computing_data_reduction
                            'SAINT-Plus (Bruker, 2004) and XPREP (Bruker, 2004)'
_computing_structure_solution     'SIR97 (Altomare <i>et al.</i>,  1999)'
_computing_structure_refinement     'SHELXL97 (Sheldrick, 2008)'
_computing_molecular_graphics     'DIAMOND (Brandenburg & Putz, 2005)'
_computing_publication_material     'WinGX (Farrugia, 1999)'
loop_
    _atom_site_type_symbol
    _atom_site_label
    _atom_site_fract_x
    _atom_site_fract_y
    _atom_site_fract_z
    _atom_site_U_iso_or_equiv
    _atom_site_adp_type
    _atom_site_calc_flag
    _atom_site_refinement_flags
    _atom_site_occupancy
    _atom_site_disorder_assembly
    _atom_site_disorder_group
    Cu Cu1 0.45033(3) 0.46672(2) 0.90347(2) 0.01213(9) Uani d . 1 . .
    O O6 0.58444(17) 0.40202(18) 0.62540(16) 0.0239(4) Uani d . 1 . .
    H H6 0.599 0.4445 0.679 0.036 Uiso calc R 1 . .
    O O1 0.60816(15) 0.51776(15) 0.82165(14) 0.0152(3) Uani d . 1 . .
    O O3 0.36215(15) 0.64398(14) 0.86973(14) 0.0166(3) Uani d . 1 . .
    O O4 0.54987(16) 0.29874(15) 0.96412(14) 0.0181(3) Uani d . 1 . .
    O O2 0.30749(15) 0.42705(15) 1.01089(14) 0.0167(3) Uani d . 1 . .
    O O5 0.40263(15) 0.39621(15) 0.73471(14) 0.0168(3) Uani d . 1 . .
    C C51 0.4404(2) 0.2808(2) 0.5616(2) 0.0144(4) Uani d . 1 . .
    C C11 0.8123(2) 0.58002(19) 0.80261(19) 0.0124(4) Uani d . 1 . .
    C C30 0.3784(2) 0.7244(2) 0.94028(19) 0.0140(4) Uani d . 1 . .
    C C53 0.3163(2) 0.1251(2) 0.5207(2) 0.0192(5) Uani d . 1 . .
    H H53 0.2542 0.0759 0.546 0.023 Uiso calc R 1 . .
    C C55 0.4715(2) 0.1870(2) 0.3717(2) 0.0172(5) Uani d . 1 . .
    H H55 0.5134 0.1806 0.2957 0.021 Uiso calc R 1 . .
    C C52 0.3464(2) 0.2079(2) 0.5971(2) 0.0172(5) Uani d . 1 . .
    H H52 0.3038 0.215 0.6727 0.021 Uiso calc R 1 . .
    C C54 0.3778(2) 0.1138(2) 0.4054(2) 0.0169(5) Uani d . 1 . .
    C C36 0.2111(2) 0.8866(2) 0.8178(2) 0.0171(5) Uani d . 1 . .
    H H36 0.1956 0.823 0.773 0.02 Uiso calc R 1 . .
    C C16 0.9223(2) 0.5936(2) 0.8637(2) 0.0145(4) Uani d . 1 . .
    H H16 0.9212 0.5918 0.95 0.017 Uiso calc R 1 . .
    C C10 0.6968(2) 0.55566(19) 0.87604(19) 0.0133(4) Uani d . 1 . .
    C C31 0.3059(2) 0.8585(2) 0.9087(2) 0.0143(4) Uani d . 1 . .
    C C34 0.1628(2) 1.1064(2) 0.8569(2) 0.0184(5) Uani d . 1 . .
    C C32 0.3321(2) 0.9558(2) 0.9709(2) 0.0191(5) Uani d . 1 . .
    H H32 0.3968 0.9384 1.0306 0.023 Uiso calc R 1 . .
    C C56 0.5043(2) 0.2694(2) 0.4481(2) 0.0162(5) Uani d . 1 . .
    H H56 0.5682 0.3166 0.424 0.019 Uiso calc R 1 . .
    C C12 0.8152(2) 0.5865(2) 0.6725(2) 0.0146(4) Uani d . 1 . .
    H H12 0.743 0.5777 0.63 0.018 Uiso calc R 1 . .
    C C541 0.3421(3) 0.0255(2) 0.3213(2) 0.0235(5) Uani d . 1 . .
    H H54A 0.3627 -0.0618 0.3633 0.028 Uiso calc R 1 . .
    H H54B 0.3936 0.0313 0.2461 0.028 Uiso calc R 1 . .
    C C141 1.1539(2) 0.6401(2) 0.5944(2) 0.0208(5) Uani d . 1 . .
    H H14A 1.1803 0.571 0.5452 0.025 Uiso calc R 1 . .
    H H14B 1.2228 0.6391 0.6521 0.025 Uiso calc R 1 . .
    C C50 0.4725(2) 0.3652(2) 0.6484(2) 0.0155(5) Uani d . 1 . .
    C C13 0.9247(2) 0.6059(2) 0.6070(2) 0.0158(5) Uani d . 1 . .
    H H13 0.9246 0.6114 0.5203 0.019 Uiso calc R 1 . .
    C C15 1.0327(2) 0.6096(2) 0.7979(2) 0.0164(5) Uani d . 1 . .
    H H15 1.1059 0.6153 0.8408 0.02 Uiso calc R 1 . .
    C C14 1.0360(2) 0.6173(2) 0.6679(2) 0.0152(4) Uani d . 1 . .
    C C642 -0.0475(3) 1.2359(3) 0.9030(3) 0.0385(7) Uani d . 1 . .
    H H64A -0.0923 1.1768 0.8717 0.058 Uiso calc R 1 . .
    H H64B -0.0989 1.32 0.8901 0.058 Uiso calc R 1 . .
    H H64C -0.0311 1.21 0.9907 0.058 Uiso calc R 1 . .
    C C641 0.0790(3) 1.2371(2) 0.8338(2) 0.0254(6) Uani d . 1 . .
    H H64D 0.0628 1.2612 0.7449 0.03 Uiso calc R 1 . .
    H H64E 0.1226 1.2997 0.8623 0.03 Uiso calc R 1 . .
    C C33 0.2619(3) 1.0788(2) 0.9443(2) 0.0229(5) Uani d . 1 . .
    H H33 0.2812 1.1435 0.9852 0.028 Uiso calc R 1 . .
    C C35 0.1394(2) 1.0083(2) 0.7935(2) 0.0186(5) Uani d . 1 . .
    H H35 0.0746 1.0253 0.7339 0.022 Uiso calc R 1 . .
    C C142 1.1323(3) 0.7677(3) 0.5072(3) 0.0323(6) Uani d . 1 . .
    H H14C 1.0651 0.7688 0.449 0.048 Uiso calc R 1 . .
    H H14D 1.2099 0.7775 0.4623 0.048 Uiso calc R 1 . .
    H H14E 1.1085 0.8367 0.5556 0.048 Uiso calc R 1 . .
    C C542 0.2016(3) 0.0542(2) 0.2846(2) 0.0277(6) Uani d . 1 . .
    H H54C 0.1498 0.0463 0.3583 0.042 Uiso calc R 1 . .
    H H54D 0.1855 -0.0053 0.231 0.042 Uiso calc R 1 . .
    H H54E 0.1807 0.1397 0.2412 0.042 Uiso calc R 1 . .
loop_
    _atom_site_aniso_label
    _atom_site_aniso_U_11
    _atom_site_aniso_U_22
    _atom_site_aniso_U_33
    _atom_site_aniso_U_12
    _atom_site_aniso_U_13
    _atom_site_aniso_U_23
    Cu1 0.01076(16) 0.01499(14) 0.01135(13) -0.00383(10) 0.00010(10) -0.00231(9)
    O6 0.0189(10) 0.0369(10) 0.0225(9) -0.0156(8) 0.0057(7) -0.0139(7)
    O1 0.0110(8) 0.0221(8) 0.0148(7) -0.0076(7) 0.0005(6) -0.0041(6)
    O3 0.0161(9) 0.0154(7) 0.0184(8) -0.0022(6) -0.0021(7) -0.0032(6)
    O4 0.0212(9) 0.0164(8) 0.0168(8) -0.0025(7) -0.0044(7) -0.0032(6)
    O2 0.0130(8) 0.0256(8) 0.0138(7) -0.0087(7) 0.0014(6) -0.0036(6)
    O5 0.0144(9) 0.0232(8) 0.0142(7) -0.0042(7) 0.0001(6) -0.0059(6)
    C51 0.0119(12) 0.0176(10) 0.0129(10) -0.0019(9) -0.0023(8) 0.0001(8)
    C11 0.0097(11) 0.0118(9) 0.0152(10) -0.0021(8) -0.0009(8) -0.0005(8)
    C30 0.0114(11) 0.0179(10) 0.0130(10) -0.0047(9) 0.0049(8) -0.0008(8)
    C53 0.0187(13) 0.0212(11) 0.0195(11) -0.0096(10) 0.0022(10) -0.0010(9)
    C55 0.0149(12) 0.0217(11) 0.0139(10) 0.0000(9) 0.0025(9) -0.0030(9)
    C52 0.0159(12) 0.0235(11) 0.0126(10) -0.0057(10) 0.0022(9) -0.0015(9)
    C54 0.0152(12) 0.0178(11) 0.0169(11) 0.0007(9) -0.0032(9) -0.0041(9)
    C36 0.0165(12) 0.0166(10) 0.0184(11) -0.0035(9) 0.0004(9) -0.0026(8)
    C16 0.0140(12) 0.0171(10) 0.0128(10) -0.0039(9) -0.0025(9) -0.0019(8)
    C10 0.0147(12) 0.0124(10) 0.0122(9) -0.0027(9) -0.0021(8) 0.0009(8)
    C31 0.0111(11) 0.0164(10) 0.0155(10) -0.0038(9) 0.0037(9) -0.0014(8)
    C34 0.0192(13) 0.0159(11) 0.0191(11) -0.0037(9) 0.0064(9) 0.0001(9)
    C32 0.0186(13) 0.0215(11) 0.0174(11) -0.0029(10) -0.0034(9) -0.0040(9)
    C56 0.0107(12) 0.0200(11) 0.0180(11) -0.0046(9) 0.0013(9) -0.0015(9)
    C12 0.0112(12) 0.0175(10) 0.0161(10) -0.0041(9) -0.0022(9) -0.0029(8)
    C541 0.0256(14) 0.0240(12) 0.0239(12) -0.0073(11) 0.0018(11) -0.0101(10)
    C141 0.0140(12) 0.0277(12) 0.0229(12) -0.0086(10) 0.0037(10) -0.0059(10)
    C50 0.0142(12) 0.0175(10) 0.0145(10) -0.0032(9) -0.0027(9) -0.0008(8)
    C13 0.0145(12) 0.0196(11) 0.0133(10) -0.0033(9) 0.0008(9) -0.0025(8)
    C15 0.0118(12) 0.0185(11) 0.0199(11) -0.0054(9) -0.0041(9) -0.0016(9)
    C14 0.0114(12) 0.0131(10) 0.0210(11) -0.0030(9) 0.0021(9) -0.0019(8)
    C642 0.0278(17) 0.0213(13) 0.065(2) -0.0006(12) 0.0111(15) -0.0078(13)
    C641 0.0290(15) 0.0182(11) 0.0273(13) -0.0024(11) 0.0028(11) -0.0008(10)
    C33 0.0306(15) 0.0184(11) 0.0211(12) -0.0052(11) 0.0008(11) -0.0067(9)
    C35 0.0147(13) 0.0198(11) 0.0202(11) -0.0022(9) -0.0024(9) -0.0003(9)
    C142 0.0232(15) 0.0422(16) 0.0296(14) -0.0106(13) -0.0002(12) 0.0071(12)
    C542 0.0304(16) 0.0261(13) 0.0292(13) -0.0071(11) -0.0066(11) -0.0086(10)
_geom_special_details
;
All e.s.d.'s (except the e.s.d. in the dihedral angle between two l.s. planes)
are estimated using the full covariance matrix. The cell e.s.d.'s are taken
into account individually in the estimation of e.s.d.'s in distances, angles
and torsion angles; correlations between e.s.d.'s in cell parameters are only
used when they are defined by crystal symmetry. An approximate (isotropic)
treatment of cell e.s.d.'s is used for estimating e.s.d.'s involving l.s.
planes.
;
loop_
    _geom_bond_atom_site_label_1
    _geom_bond_atom_site_label_2
    _geom_bond_site_symmetry_2
    _geom_bond_distance
    _geom_bond_publ_flag
    Cu1 O3 . 1.9498(15) y
    Cu1 O4 . 1.9501(16) y
    Cu1 O2 . 1.9593(16) y
    Cu1 O1 . 2.0040(16) y
    Cu1 O5 . 2.1761(15) y
    Cu1 Cu1 2_667 2.6047(5) y
    O6 C50 . 1.326(3) ?
    O6 H6 . 0.82 ?
    O1 C10 . 1.277(3) ?
    O3 C30 . 1.267(3) ?
    O4 C30 2_667 1.267(3) ?
    O2 C10 2_667 1.261(2) ?
    O5 C50 . 1.223(3) ?
    C51 C52 . 1.392(3) ?
    C51 C56 . 1.397(3) ?
    C51 C50 . 1.479(3) y
    C11 C16 . 1.396(3) ?
    C11 C12 . 1.398(3) ?
    C11 C10 . 1.488(3) y
    C30 O4 2_667 1.267(3) ?
    C30 C31 . 1.501(3) y
    C53 C52 . 1.378(3) ?
    C53 C54 . 1.403(3) ?
    C53 H53 . 0.93 ?
    C55 C56 . 1.386(3) ?
    C55 C54 . 1.388(3) ?
    C55 H55 . 0.93 ?
    C52 H52 . 0.93 ?
    C54 C541 . 1.505(3) ?
    C36 C35 . 1.381(3) ?
    C36 C31 . 1.387(3) ?
    C36 H36 . 0.93 ?
    C16 C15 . 1.382(3) ?
    C16 H16 . 0.93 ?
    C10 O2 2_667 1.261(2) ?
    C31 C32 . 1.392(3) ?
    C34 C33 . 1.394(3) ?
    C34 C35 . 1.397(3) ?
    C34 C641 . 1.509(3) ?
    C32 C33 . 1.387(3) ?
    C32 H32 . 0.93 ?
    C56 H56 . 0.93 ?
    C12 C13 . 1.380(3) ?
    C12 H12 . 0.93 ?
    C541 C542 . 1.517(4) ?
    C541 H54A . 0.97 ?
    C541 H54B . 0.97 ?
    C141 C14 . 1.505(3) ?
    C141 C142 . 1.532(3) ?
    C141 H14A . 0.97 ?
    C141 H14B . 0.97 ?
    C13 C14 . 1.400(3) ?
    C13 H13 . 0.93 ?
    C15 C14 . 1.396(3) ?
    C15 H15 . 0.93 ?
    C642 C641 . 1.523(4) ?
    C642 H64A . 0.96 ?
    C642 H64B . 0.96 ?
    C642 H64C . 0.96 ?
    C641 H64D . 0.97 ?
    C641 H64E . 0.97 ?
    C33 H33 . 0.93 ?
    C35 H35 . 0.93 ?
    C142 H14C . 0.96 ?
    C142 H14D . 0.96 ?
    C142 H14E . 0.96 ?
    C542 H54C . 0.96 ?
    C542 H54D . 0.96 ?
    C542 H54E . 0.96 ?
loop_
    _geom_angle_atom_site_label_1
    _geom_angle_atom_site_label_2
    _geom_angle_atom_site_label_3
    _geom_angle_site_symmetry_1
    _geom_angle_site_symmetry_3
    _geom_angle
    _geom_angle_publ_flag
    O3 Cu1 O4 . . 169.67(6) ?
    O3 Cu1 O2 . . 89.21(7) ?
    O4 Cu1 O2 . . 89.79(7) ?
    O3 Cu1 O1 . . 89.64(7) ?
    O4 Cu1 O1 . . 89.46(7) ?
    O2 Cu1 O1 . . 169.42(6) ?
    O3 Cu1 O5 . . 100.25(6) ?
    O4 Cu1 O5 . . 90.05(6) ?
    O2 Cu1 O5 . . 99.99(6) ?
    O1 Cu1 O5 . . 90.57(6) ?
    O3 Cu1 Cu1 . 2_667 86.32(5) ?
    O4 Cu1 Cu1 . 2_667 83.36(5) ?
    O2 Cu1 Cu1 . 2_667 87.95(5) ?
    O1 Cu1 Cu1 . 2_667 81.48(4) ?
    O5 Cu1 Cu1 . 2_667 169.69(5) ?
    C50 O6 H6 . . 109.5 ?
    C10 O1 Cu1 . . 125.79(14) ?
    C30 O3 Cu1 . . 120.62(14) ?
    C30 O4 Cu1 2_667 . 124.01(14) ?
    C10 O2 Cu1 2_667 . 120.97(15) ?
    C50 O5 Cu1 . . 128.90(15) ?
    C52 C51 C56 . . 119.6(2) ?
    C52 C51 C50 . . 118.4(2) ?
    C56 C51 C50 . . 122.0(2) ?
    C16 C11 C12 . . 118.5(2) ?
    C16 C11 C10 . . 120.04(19) ?
    C12 C11 C10 . . 121.5(2) ?
    O3 C30 O4 . 2_667 125.7(2) ?
    O3 C30 C31 . . 117.29(19) ?
    O4 C30 C31 2_667 . 117.03(19) ?
    C52 C53 C54 . . 121.0(2) ?
    C52 C53 H53 . . 119.5 ?
    C54 C53 H53 . . 119.5 ?
    C56 C55 C54 . . 121.9(2) ?
    C56 C55 H55 . . 119.1 ?
    C54 C55 H55 . . 119.1 ?
    C53 C52 C51 . . 120.3(2) ?
    C53 C52 H52 . . 119.9 ?
    C51 C52 H52 . . 119.9 ?
    C55 C54 C53 . . 117.9(2) ?
    C55 C54 C541 . . 121.5(2) ?
    C53 C54 C541 . . 120.6(2) ?
    C35 C36 C31 . . 120.3(2) ?
    C35 C36 H36 . . 119.8 ?
    C31 C36 H36 . . 119.8 ?
    C15 C16 C11 . . 120.9(2) ?
    C15 C16 H16 . . 119.5 ?
    C11 C16 H16 . . 119.5 ?
    O2 C10 O1 2_667 . 123.7(2) ?
    O2 C10 C11 2_667 . 117.84(19) ?
    O1 C10 C11 . . 118.46(18) ?
    C36 C31 C32 . . 119.2(2) ?
    C36 C31 C30 . . 120.3(2) ?
    C32 C31 C30 . . 120.5(2) ?
    C33 C34 C35 . . 118.2(2) ?
    C33 C34 C641 . . 121.5(2) ?
    C35 C34 C641 . . 120.2(2) ?
    C33 C32 C31 . . 120.3(2) ?
    C33 C32 H32 . . 119.9 ?
    C31 C32 H32 . . 119.9 ?
    C55 C56 C51 . . 119.3(2) ?
    C55 C56 H56 . . 120.3 ?
    C51 C56 H56 . . 120.3 ?
    C13 C12 C11 . . 120.3(2) ?
    C13 C12 H12 . . 119.8 ?
    C11 C12 H12 . . 119.8 ?
    C54 C541 C542 . . 113.8(2) ?
    C54 C541 H54A . . 108.8 ?
    C542 C541 H54A . . 108.8 ?
    C54 C541 H54B . . 108.8 ?
    C542 C541 H54B . . 108.8 ?
    H54A C541 H54B . . 107.7 ?
    C14 C141 C142 . . 112.7(2) ?
    C14 C141 H14A . . 109.1 ?
    C142 C141 H14A . . 109.1 ?
    C14 C141 H14B . . 109.1 ?
    C142 C141 H14B . . 109.1 ?
    H14A C141 H14B . . 107.8 ?
    O5 C50 O6 . . 123.3(2) ?
    O5 C50 C51 . . 122.7(2) ?
    O6 C50 C51 . . 113.97(19) ?
    C12 C13 C14 . . 121.5(2) ?
    C12 C13 H13 . . 119.2 ?
    C14 C13 H13 . . 119.2 ?
    C16 C15 C14 . . 120.9(2) ?
    C16 C15 H15 . . 119.5 ?
    C14 C15 H15 . . 119.5 ?
    C15 C14 C13 . . 117.8(2) ?
    C15 C14 C141 . . 121.5(2) ?
    C13 C14 C141 . . 120.7(2) ?
    C641 C642 H64A . . 109.5 ?
    C641 C642 H64B . . 109.5 ?
    H64A C642 H64B . . 109.5 ?
    C641 C642 H64C . . 109.5 ?
    H64A C642 H64C . . 109.5 ?
    H64B C642 H64C . . 109.5 ?
    C34 C641 C642 . . 110.1(2) ?
    C34 C641 H64D . . 109.6 ?
    C642 C641 H64D . . 109.6 ?
    C34 C641 H64E . . 109.6 ?
    C642 C641 H64E . . 109.6 ?
    H64D C641 H64E . . 108.2 ?
    C32 C33 C34 . . 120.8(2) ?
    C32 C33 H33 . . 119.6 ?
    C34 C33 H33 . . 119.6 ?
    C36 C35 C34 . . 121.1(2) ?
    C36 C35 H35 . . 119.5 ?
    C34 C35 H35 . . 119.5 ?
    C141 C142 H14C . . 109.5 ?
    C141 C142 H14D . . 109.5 ?
    H14C C142 H14D . . 109.5 ?
    C141 C142 H14E . . 109.5 ?
    H14C C142 H14E . . 109.5 ?
    H14D C142 H14E . . 109.5 ?
    C541 C542 H54C . . 109.5 ?
    C541 C542 H54D . . 109.5 ?
    H54C C542 H54D . . 109.5 ?
    C541 C542 H54E . . 109.5 ?
    H54C C542 H54E . . 109.5 ?
    H54D C542 H54E . . 109.5 ?
