# Supplementary material for: Tetra­kis(μ-4-ethyl­benzoato-κ2 O:O′)­bis­[(4-ethyl­benzoic acid-κO)copper(II)]
Source: Acta Crystallogr Sect E Struct Rep Online. 2008 Jun 19;64(Pt 7):m939. doi: 10.1107/S1600536808015924 (PMC2961780; doi:10.1107/S1600536808015924)
Supplement: Supplementary file 2 [file e-64-0m939-Isup2.hkl]

#
# h,k,l, Fc-squared, Fo-squared, sigma(Fo-squared) and status flag
#
data_I
_shelx_title ' 7IAS2_0m in P-1'
_shelx_refln_list_code          4
_shelx_F_calc_maximum      200.30
_exptl_crystal_F_000       534.00
_reflns_d_resolution_high  0.7570
 
loop_
 _symmetry_equiv_pos_as_xyz
 'x, y, z'
 '-x, -y, -z'
 
_cell_length_a    10.6167
_cell_length_b    10.7394
_cell_length_c    10.8096
_cell_angle_alpha  81.848
_cell_angle_beta   88.594
_cell_angle_gamma  79.468
 
_shelx_F_squared_multiplier     1.000
 
loop_
 _refln_index_h
 _refln_index_k
 _refln_index_l
 _refln_F_squared_calc
 _refln_F_squared_meas
 _refln_F_squared_sigma
 _refln_observed_status
   2   0   0     2479.21     2690.28     52.57 o
   3   0   0      208.74      186.56      6.00 o
   4   0   0     1071.24     1250.29     30.79 o
   5   0   0       39.47       54.79      4.38 o
   6   0   0        3.68        4.01      3.28 o
   7   0   0       97.61       91.11      7.14 o
   8   0   0     2023.87     1990.53     52.01 o
   9   0   0      142.43      145.83     10.83 o
  10   0   0      415.26      436.00     19.64 o
  11   0   0      209.12      230.47     25.25 o
  12   0   0      423.64      446.72     41.70 o
  13   0   0      291.47      259.35     34.69 o
 -13   1   0       32.22       35.79     25.68 o
 -12   1   0      240.12      246.28     34.99 o
 -11   1   0      712.19      624.60     49.42 o
 -10   1   0       13.95       24.12     16.13 o
  -9   1   0      493.89      504.97     21.75 o
  -8   1   0      367.33      340.17     28.82 o
  -7   1   0      299.23      289.41     14.00 o
  -6   1   0      187.16      202.19     13.48 o
  -5   1   0       43.64       56.66      6.19 o
  -4   1   0       88.18       89.33      3.45 o
  -3   1   0      249.12      275.49      6.52 o
  -2   1   0    12965.97    14659.34    200.66 o
  -1   1   0     5960.34     6483.72     91.46 o
   1   1   0     1671.82     1522.73     43.34 o
   2   1   0     7997.12     8527.83    220.81 o
   3   1   0      586.48      536.98     13.53 o
   4   1   0        6.77        5.52      6.83 o
   5   1   0      781.67      821.60     21.23 o
   6   1   0     2989.48     3193.04     73.26 o
   7   1   0     1148.31     1191.09     31.70 o
   8   1   0     2699.80     2877.59     69.54 o
   9   1   0       52.64       51.96     12.39 o
  10   1   0      643.00      630.87     18.61 o
  11   1   0      213.13      225.75     23.87 o
  12   1   0      236.63      207.56     24.96 o
  13   1   0      355.71      360.75     37.29 o
 -13   2   0      164.98      143.60     33.49 o
 -12   2   0       19.78       -0.62     22.59 o
 -11   2   0       60.06       55.87     26.04 o
 -10   2   0       23.33        7.99     20.74 o
  -9   2   0     1988.68     1898.56     95.36 o
  -8   2   0      100.18      116.22     17.92 o
  -7   2   0      153.63      165.67     11.65 o
  -6   2   0      267.79      257.80     13.72 o
  -5   2   0       66.44       76.77      4.57 o
  -4   2   0        8.11       -0.37      5.20 o
  -3   2   0       15.99        4.93      1.46 o
  -2   2   0     1241.47     1602.85     24.60 o
  -1   2   0     1473.77     1465.09     19.44 o
   0   2   0     3388.37     3617.68     46.58 o
   1   2   0     1364.58     1292.08     18.86 o
   2   2   0      459.21      574.85      9.80 o
   3   2   0       14.16       12.45      2.08 o
   4   2   0       94.09      130.41      5.41 o
   5   2   0     2314.70     2510.10     57.40 o
   6   2   0     1125.83     1134.99     28.94 o
   7   2   0     1437.44     1507.90     60.83 o
   8   2   0     2369.50     2466.40     59.99 o
   9   2   0      131.91      141.41     12.47 o
  10   2   0      158.36      161.11     12.45 o
  11   2   0      331.14      341.70     25.41 o
  12   2   0      223.86      216.76     23.59 o
  13   2   0       40.54       -1.90     19.20 o
  14   2   0       59.47       46.78     22.51 o
 -12   3   0       93.55      132.83     34.38 o
 -11   3   0       54.88       54.28     27.80 o
 -10   3   0      282.13      263.94     37.77 o
  -9   3   0      390.82      325.23     37.82 o
  -8   3   0      253.19      226.34     31.64 o
  -7   3   0        0.03       -6.11      6.02 o
  -6   3   0      182.55      188.61      9.22 o
  -5   3   0      584.23      539.83     18.26 o
  -4   3   0     1936.49     2015.87     29.27 o
  -3   3   0      739.53      657.33     11.83 o
  -2   3   0      120.38       74.63      3.91 o
  -1   3   0    10942.52    11899.80    161.77 o
   0   3   0       79.82       61.48      3.19 o
   1   3   0     1113.85     1250.24     20.91 o
   2   3   0       16.22       21.48      2.08 o
   3   3   0      179.17      228.74      8.68 o
   4   3   0       18.83       14.90      1.85 o
   5   3   0       58.33       33.16      3.81 o
   6   3   0     1272.73     1165.91     30.25 o
   7   3   0     1224.37     1113.85     29.97 o
   8   3   0      863.19      864.57     25.66 o
   9   3   0      103.49      129.28      8.80 o
  10   3   0      544.43      541.79     20.31 o
  11   3   0      328.82      292.15     22.91 o
  12   3   0      400.25      303.67     26.21 o
  13   3   0      109.76      107.41     22.81 o
  14   3   0        0.25       27.40     19.86 o
 -12   4   0      109.02      139.80     37.47 o
 -11   4   0       82.99      111.96     33.80 o
 -10   4   0       73.65       53.48     27.32 o
  -9   4   0      573.84      588.06     52.78 o
  -8   4   0      367.86      384.85     42.10 o
  -7   4   0      269.06      274.22     34.64 o
  -6   4   0      243.33      237.13     10.44 o
  -5   4   0      841.13      811.29     17.54 o
  -4   4   0      483.71      447.58     10.14 o
  -3   4   0     3320.21     3375.53     54.55 o
  -2   4   0     6910.99     7362.81    110.80 o
  -1   4   0     5475.36     5965.69     90.37 o
   0   4   0       98.33      182.39      6.47 o
   1   4   0        6.14       24.09      7.72 o
   2   4   0       81.16       69.13      4.15 o
   3   4   0      190.04      161.44      6.01 o
   4   4   0      281.40      236.26      7.59 o
   5   4   0       21.66        6.49      3.18 o
   6   4   0     1312.90     1197.56     32.06 o
   7   4   0     1893.01     1836.45     46.40 o
   8   4   0      726.64      721.44     23.06 o
   9   4   0      470.39      458.55     31.73 o
  10   4   0     1295.89     1308.56     38.05 o
  11   4   0      173.63      159.92     34.71 o
  12   4   0       89.28       83.58     16.46 o
  13   4   0       18.01       -2.65     16.15 o
 -11   5   0      259.75      208.51     41.88 o
 -10   5   0       74.66       28.20     27.93 o
  -9   5   0      290.69      351.13     44.79 o
  -8   5   0       88.63       89.63     27.10 o
  -7   5   0       87.07       82.17     25.29 o
  -6   5   0      120.77      116.60      9.79 o
  -5   5   0      247.13      242.48      8.38 o
  -4   5   0     1242.44     1141.20     23.82 o
  -3   5   0     1270.81     1218.09     23.59 o
  -2   5   0      454.60      379.87     10.55 o
  -1   5   0     9570.97    10312.35    153.82 o
   0   5   0      386.94      450.61     12.73 o
   1   5   0       17.53       22.01      3.53 o
   2   5   0      307.68      313.19      9.65 o
   3   5   0       20.15       25.44      3.29 o
   4   5   0       48.94       46.89      4.81 o
   5   5   0     1142.00     1112.79     47.78 o
   6   5   0     1005.50     1004.93     25.12 o
   7   5   0     1740.34     1705.60     45.03 o
   8   5   0       72.74       60.90     10.50 o
   9   5   0      109.96      121.37     10.07 o
  10   5   0      131.57      150.51     15.96 o
  11   5   0      148.68      174.21     18.54 o
  12   5   0        0.31       -8.37     12.31 o
  13   5   0        5.80        3.93     14.83 o
 -11   6   0       85.76      143.51     38.88 o
 -10   6   0      503.49      502.10     56.88 o
  -9   6   0       26.55        7.28     23.39 o
  -8   6   0        1.00        0.04     21.05 o
  -7   6   0      151.92      163.45     33.05 o
  -6   6   0      637.38      620.12     21.51 o
  -5   6   0      358.34      378.68     11.86 o
  -4   6   0      168.33      162.11      8.03 o
  -3   6   0     1085.93     1147.12     23.47 o
  -2   6   0     1087.01     1163.53     23.43 o
  -1   6   0     2038.15     2091.57     40.46 o
   0   6   0     1036.32     1074.08     26.32 o
   1   6   0      120.75      107.79      6.55 o
   2   6   0      128.05      118.54      7.09 o
   3   6   0      482.52      473.35     16.65 o
   4   6   0      412.32      409.87     10.36 o
   5   6   0      153.61      128.49      8.51 o
   6   6   0      217.92      220.52     12.41 o
   7   6   0     1291.90     1364.71     57.33 o
   8   6   0      501.98      461.54     19.55 o
   9   6   0      885.38      921.22     38.83 o
  10   6   0       51.40       72.02     20.23 o
  11   6   0        0.43        8.36     17.43 o
  12   6   0        0.30       18.39     15.03 o
  13   6   0        4.56       13.72     17.25 o
 -10   7   0      552.60      563.70     60.41 o
  -9   7   0      290.48      227.18     43.25 o
  -8   7   0      378.93      371.70     48.89 o
  -7   7   0      859.05      895.86     69.11 o
  -6   7   0      173.15      231.48     15.32 o
  -5   7   0      498.24      500.32     15.02 o
  -4   7   0      582.96      544.76     25.95 o
  -3   7   0      262.79      257.65     10.85 o
  -2   7   0      765.63      794.63     18.76 o
  -1   7   0        0.87       -2.61      3.66 o
   0   7   0       68.66       78.47      7.22 o
   1   7   0      224.66      207.84      9.07 o
   2   7   0      166.15      142.99      8.21 o
   3   7   0      623.44      581.26     15.74 o
   4   7   0     1180.80     1099.40     20.20 o
   5   7   0     1807.75     1955.65     48.91 o
   6   7   0      548.62      518.64     18.11 o
   7   7   0      196.18      216.95     32.66 o
   8   7   0      177.03      128.74     33.76 o
   9   7   0      371.73      343.39     22.89 o
  10   7   0       13.19       11.86     10.50 o
  11   7   0      166.72      194.40     20.58 o
  12   7   0       87.85       82.42     17.93 o
  13   7   0      457.70      436.22     37.86 o
  -9   8   0      517.19      478.23     58.56 o
  -8   8   0      234.40      253.96     44.61 o
  -7   8   0      350.34      227.13     42.10 o
  -6   8   0      483.64      456.90     33.52 o
  -5   8   0      367.29      403.76     19.53 o
  -4   8   0       31.19       38.48      7.20 o
  -3   8   0      185.92      190.07     12.13 o
  -2   8   0     1921.05     1961.32     42.86 o
  -1   8   0       94.68      100.13      9.75 o
   0   8   0      282.57      250.96     11.39 o
   1   8   0      331.98      309.05     12.14 o
   2   8   0      645.72      613.28     21.34 o
   3   8   0     1001.21     1074.31     24.91 o
   4   8   0     1655.83     1694.04     36.45 o
   5   8   0     1552.69     1600.87     46.55 o
   6   8   0      911.15      986.58     73.17 o
   7   8   0      117.00      139.60     14.61 o
   8   8   0       35.76       33.26     10.97 o
   9   8   0        0.93        1.43      9.01 o
  10   8   0        0.04       -2.33     14.28 o
  11   8   0      156.58      112.75     21.40 o
  12   8   0       31.23       77.98     20.92 o
  -8   9   0      180.01      127.27     36.63 o
  -7   9   0      131.99      117.78     35.52 o
  -6   9   0      162.41      159.94     15.78 o
  -5   9   0      286.89      288.92     18.12 o
  -4   9   0      846.25      826.48     31.13 o
  -3   9   0      427.46      468.46     19.41 o
  -2   9   0     1182.59     1210.78     33.52 o
  -1   9   0       41.52       38.35      7.90 o
   0   9   0        1.36        3.58      4.88 o
   1   9   0      137.12      129.49     20.53 o
   2   9   0       39.40       53.42     10.43 o
   3   9   0     1107.77     1194.15     54.02 o
   4   9   0      782.31      804.22     21.10 o
   5   9   0     1777.75     1772.66     38.79 o
   6   9   0     1447.74     1414.50     48.76 o
   7   9   0        1.89        7.59     11.30 o
   8   9   0       83.22       96.29     19.06 o
   9   9   0       10.36       -3.18     10.50 o
  10   9   0      199.44      168.48     24.80 o
  11   9   0       62.71       74.84     20.30 o
  12   9   0      170.20      176.16     28.42 o
  -7  10   0       49.76       42.54     12.86 o
  -6  10   0      205.61      222.57     19.21 o
  -5  10   0      264.35      255.12     22.09 o
  -4  10   0      295.14      295.63     19.81 o
  -3  10   0      220.02      211.65     17.34 o
  -2  10   0      191.48      203.04     15.14 o
  -1  10   0      196.72      195.81     19.83 o
   0  10   0        5.51       21.50      7.30 o
   1  10   0       43.69       48.89      9.64 o
   2  10   0      103.02      123.48     12.88 o
   3  10   0      200.98      225.59     15.59 o
   4  10   0     1493.96     1516.55     43.28 o
   5  10   0     2541.18     2513.50     60.89 o
   6  10   0     1179.28     1129.57     63.28 o
   7  10   0        1.20       -5.52     10.46 o
   8  10   0       46.64       34.07     16.42 o
   9  10   0       20.59       28.07     15.97 o
  10  10   0       54.90       73.87     20.48 o
  11  10   0       74.55       63.10     22.15 o
  -6  11   0       46.64       78.03     15.86 o
  -5  11   0       13.39       10.02     10.41 o
  -4  11   0        7.61       15.02     10.47 o
  -3  11   0       45.17       52.75     12.31 o
  -2  11   0        2.61       -0.75      7.19 o
  -1  11   0      266.68      285.80     28.37 o
   0  11   0       60.44       71.22     10.50 o
   1  11   0      909.19      940.11     30.59 o
   2  11   0     1132.23     1202.52     42.69 o
   3  11   0     1700.31     1763.01    101.92 o
   4  11   0      506.32      496.60     26.88 o
   5  11   0        5.78       -6.30     10.04 o
   6  11   0      236.08      260.18     30.67 o
   7  11   0       61.17       62.27     19.68 o
   8  11   0      343.21      416.53     38.48 o
   9  11   0        8.33        5.47     14.56 o
  10  11   0      197.67      218.00     31.68 o
  -4  12   0       36.41       31.04     12.34 o
  -3  12   0       70.94       56.33     14.06 o
  -2  12   0      113.32       71.19     14.38 o
  -1  12   0      431.64      489.74     23.52 o
   0  12   0      422.70      418.91     22.46 o
   1  12   0      625.29      621.00     28.54 o
   2  12   0      329.67      319.17     22.93 o
   3  12   0       89.22       87.11     15.25 o
   4  12   0      315.30      330.07     23.63 o
   5  12   0       56.14       70.23     13.20 o
   6  12   0        6.60        6.66     14.12 o
   7  12   0      261.18      251.45     33.05 o
   8  12   0        0.48       -0.35     15.05 o
   9  12   0      483.39      476.90     44.48 o
  -2  13   0      301.80      262.03     31.09 o
  -1  13   0       61.48       74.79     19.05 o
   0  13   0       47.31       59.43     14.38 o
   1  13   0       81.25      110.09     16.28 o
   2  13   0      472.30      493.95     27.04 o
   3  13   0      306.29      274.29     24.08 o
   4  13   0      263.31      246.15     22.64 o
   5  13   0       19.08       16.70     11.35 o
   6  13   0      296.51      220.56     33.80 o
   7  13   0      302.30      325.27     39.05 o
   2  14   0      261.80      282.21     22.86 o
   3  14   0      195.15      199.32     35.26 o
  -7 -13   1      176.59      155.20     31.02 o
  -6 -13   1       65.13       83.18     24.49 o
  -5 -13   1      365.53      365.28     25.41 o
  -4 -13   1      609.69      633.91     40.33 o
  -3 -13   1      720.55      763.41     39.51 o
  -2 -13   1      713.83      761.26     36.89 o
  -1 -13   1      633.72      688.67     48.81 o
   0 -13   1      115.29       78.42     14.84 o
   1 -13   1        1.89        7.58     13.84 o
   2 -13   1       13.85       21.89     12.56 o
  -9 -12   1       20.91       58.96     22.24 o
  -8 -12   1       53.54       34.55     19.77 o
  -7 -12   1        6.70        0.88     15.22 o
  -6 -12   1        3.60       13.59     14.78 o
  -5 -12   1      228.72      205.98     26.10 o
  -4 -12   1      753.49      717.72     35.20 o
  -3 -12   1     1045.25     1014.58     77.87 o
  -2 -12   1      486.63      495.87     30.68 o
  -1 -12   1       63.78       71.48     13.15 o
   0 -12   1       11.96       -3.16      8.41 o
   1 -12   1       95.73       82.62     12.34 o
   2 -12   1       44.58       52.88     13.89 o
   3 -12   1       93.02      103.11     16.16 o
   4 -12   1      217.14      227.62     20.61 o
 -10 -11   1       12.81       14.12     19.86 o
  -9 -11   1       85.51      114.21     25.95 o
  -8 -11   1      106.76      122.19     25.99 o
  -7 -11   1      262.54      223.34     30.49 o
  -6 -11   1       25.48       18.45     15.09 o
  -5 -11   1       43.93       31.62     16.66 o
  -4 -11   1      771.15      780.82     29.60 o
  -3 -11   1       62.78       74.09     13.62 o
  -2 -11   1        6.91        5.68      8.64 o
  -1 -11   1        0.59        5.57      6.86 o
   0 -11   1        0.05        1.16      7.11 o
   1 -11   1       97.18       83.25     12.69 o
   2 -11   1        5.34       -0.61      7.19 o
   3 -11   1      664.26      626.87     29.77 o
   4 -11   1      702.89      663.06     30.46 o
   5 -11   1      261.24      227.06     36.10 o
   6 -11   1      108.52      132.53     16.72 o
 -11 -10   1        1.38        2.21     18.67 o
 -10 -10   1       75.99      110.50     25.37 o
  -9 -10   1      106.88      121.18     24.84 o
  -8 -10   1      392.75      392.09     36.49 o
  -7 -10   1      350.38      349.94     34.11 o
  -6 -10   1      218.53      212.30     27.10 o
  -5 -10   1      547.14      523.79     20.99 o
  -4 -10   1       42.36       44.28      8.97 o
  -3 -10   1       36.97       31.72      7.58 o
  -2 -10   1      583.96      564.95     24.22 o
  -1 -10   1       22.57       29.62      8.90 o
   0 -10   1       37.96       36.03      8.28 o
   1 -10   1       74.76       78.29     13.87 o
   2 -10   1      124.65      121.95     12.15 o
   3 -10   1     1178.73     1109.14     38.99 o
   4 -10   1      302.35      296.92     20.15 o
   5 -10   1      138.27      160.32     22.04 o
   6 -10   1      121.64      132.68     15.56 o
   7 -10   1       30.27       68.93     30.76 o
 -12  -9   1        1.63        7.33     19.24 o
 -11  -9   1        0.94       -9.00     15.93 o
 -10  -9   1      176.54      164.95     26.21 o
  -9  -9   1      241.72      276.25     30.80 o
  -8  -9   1      633.09      681.26     46.29 o
  -7  -9   1       71.84       68.48     13.70 o
  -6  -9   1      556.49      567.62     28.49 o
  -5  -9   1      261.70      272.35     12.62 o
  -4  -9   1     1946.20     1899.19     42.27 o
  -3  -9   1      234.89      257.81     13.37 o
  -2  -9   1      110.11      104.05      9.74 o
  -1  -9   1       35.92       42.22      7.23 o
   0  -9   1        4.35        7.10      5.71 o
   1  -9   1        6.59        9.28      5.90 o
   2  -9   1        2.78        7.46      6.04 o
   3  -9   1      880.95      913.19     28.17 o
   4  -9   1     1479.99     1487.28     45.56 o
   5  -9   1      295.23      286.65     21.71 o
   6  -9   1      338.14      308.51     20.45 o
   7  -9   1      116.17       54.01     28.82 o
   8  -9   1      168.88      175.02     40.03 o
 -12  -8   1       17.76       14.83     18.40 o
 -11  -8   1       33.84       31.82     17.83 o
 -10  -8   1      272.95      256.70     29.39 o
  -9  -8   1      150.53      160.61     28.68 o
  -8  -8   1      535.64      533.94     30.27 o
  -7  -8   1       73.94       69.18     12.86 o
  -6  -8   1      547.28      574.00     27.90 o
  -5  -8   1      475.51      482.11     22.46 o
  -4  -8   1      146.54      163.67      9.97 o
  -3  -8   1       57.30       76.18     10.47 o
  -2  -8   1      149.84      136.30      8.92 o
  -1  -8   1      130.38      128.11      8.92 o
   0  -8   1       90.77       83.68      8.68 o
   1  -8   1      123.69      114.32      8.80 o
   2  -8   1      998.42     1017.34     26.07 o
   3  -8   1      831.36      860.88     25.88 o
   4  -8   1      725.51      845.01     25.52 o
   5  -8   1      262.83      276.94     22.94 o
   6  -8   1      605.24      595.75     38.94 o
   7  -8   1      128.33      138.30     34.11 o
   8  -8   1       27.02       38.26     25.90 o
   9  -8   1        2.32       10.90     24.67 o
 -13  -7   1      615.62      715.38     53.22 o
 -12  -7   1      121.75      174.29     23.53 o
 -11  -7   1      689.30      738.30     39.88 o
 -10  -7   1      241.97      221.49     21.90 o
  -9  -7   1      218.45      262.82     21.84 o
  -8  -7   1       94.18       92.40     14.26 o
  -7  -7   1       11.02        9.96     12.18 o
  -6  -7   1      584.81      552.62     21.72 o
  -5  -7   1     1004.26      988.81     21.82 o
  -4  -7   1        7.33        9.07      4.22 o
  -3  -7   1       26.49       21.86      4.42 o
  -2  -7   1       40.86       36.66      5.36 o
  -1  -7   1       25.45       14.84      4.60 o
   0  -7   1       17.22        9.98      5.53 o
   1  -7   1       11.36       12.17      4.66 o
   2  -7   1     1370.08     1418.47     28.43 o
   3  -7   1      574.61      619.04     17.38 o
   4  -7   1      983.02      949.86     34.30 o
   5  -7   1      167.52      186.59     13.08 o
   6  -7   1        9.24       13.22      4.15 o
   7  -7   1       19.62        6.35     20.96 o
   8  -7   1       22.88       10.50     22.90 o
   9  -7   1       70.65       88.96     31.82 o
  10  -7   1      291.63      298.84     46.91 o
 -13  -6   1        0.72      -25.84     17.48 o
 -12  -6   1       47.35       64.02     18.04 o
 -11  -6   1      280.33      250.54     23.80 o
 -10  -6   1     1036.06     1013.94     45.12 o
  -9  -6   1     1485.75     1607.74     59.45 o
  -8  -6   1      885.55      796.09     35.58 o
  -7  -6   1      556.91      499.49     26.48 o
  -6  -6   1       82.89       89.10      6.92 o
  -5  -6   1      698.10      690.98     19.71 o
  -4  -6   1        6.36       11.55      3.26 o
  -3  -6   1      161.09      180.30      8.77 o
  -2  -6   1      110.27      139.97      8.15 o
  -1  -6   1      488.46      477.96     13.69 o
   0  -6   1      694.23      648.34     21.63 o
   1  -6   1      314.76      258.71     10.19 o
   2  -6   1     3486.26     3581.93     58.86 o
   3  -6   1     1492.48     1533.39     29.29 o
   4  -6   1       55.68       51.08      5.21 o
   5  -6   1       86.83      104.19      6.33 o
   6  -6   1       63.78       26.52     19.68 o
   7  -6   1        0.30       -8.30     15.22 o
   8  -6   1        0.55      -18.05     18.49 o
   9  -6   1       64.22       75.28     29.96 o
  10  -6   1      451.91      428.76     51.15 o
  11  -6   1      233.61      263.19     44.57 o
 -13  -5   1       13.41       17.96     16.42 o
 -12  -5   1      559.32      526.61     74.53 o
 -11  -5   1     1471.63     1345.73     56.09 o
 -10  -5   1     1171.39     1129.04     47.88 o
  -9  -5   1     1100.35     1113.44     45.29 o
  -8  -5   1      143.34      172.47     11.94 o
  -7  -5   1      374.24      378.45     14.53 o
  -6  -5   1     1822.65     1880.62     46.80 o
  -5  -5   1      427.40      409.06     23.52 o
  -4  -5   1       96.18      131.35      5.37 o
  -3  -5   1        0.82       -3.56      2.47 o
  -2  -5   1       60.61       36.79      4.10 o
  -1  -5   1      271.57      234.27      8.65 o
   0  -5   1     4140.23     4223.67     80.66 o
   1  -5   1     1961.72     1931.79     40.75 o
   2  -5   1     5368.51     5628.73     87.18 o
   3  -5   1     2161.03     2093.18     40.51 o
   4  -5   1        2.46       -1.70      2.70 o
   5  -5   1       12.45        6.57      2.55 o
   6  -5   1        1.29       14.01      6.60 o
   7  -5   1      222.03      196.15     30.80 o
   8  -5   1      186.89      151.36     31.68 o
   9  -5   1       37.02       39.58     25.82 o
  10  -5   1     1061.96     1104.24     76.56 o
  11  -5   1       20.78       22.64     25.86 o
 -13  -4   1       85.35       66.52     20.39 o
 -12  -4   1      279.02      243.84     25.28 o
 -11  -4   1      638.51      687.22     37.52 o
 -10  -4   1      170.07      180.62     33.91 o
  -9  -4   1      631.60      636.73     23.69 o
  -8  -4   1      243.54      282.93     14.19 o
  -7  -4   1     1045.39     1019.41     52.64 o
  -6  -4   1      612.27      596.80     18.59 o
  -5  -4   1     1014.61     1179.16     25.86 o
  -4  -4   1      627.65      687.12     19.70 o
  -3  -4   1      686.21      863.78     16.30 o
  -2  -4   1       59.77       70.95      4.14 o
  -1  -4   1       88.67       68.33      6.90 o
   0  -4   1     1898.61     1719.75     28.74 o
   1  -4   1     9285.47     9887.42    178.07 o
   2  -4   1     9265.96     9925.19    136.99 o
   3  -4   1      564.60      481.68     11.72 o
   4  -4   1        3.99       -0.83      2.26 o
   5  -4   1      112.70      105.57     10.68 o
   6  -4   1      406.93      410.10     13.84 o
   7  -4   1       47.15       58.07     20.48 o
   8  -4   1      240.03      235.03     33.01 o
   9  -4   1      243.44      249.15     35.97 o
  10  -4   1      931.47      812.59     62.05 o
  11  -4   1        3.11      -16.81     22.59 o
  12  -4   1      118.37      112.93     32.96 o
 -13  -3   1      201.36      242.83     28.54 o
 -12  -3   1       78.52       73.51     19.50 o
 -11  -3   1      128.70       98.61     32.08 o
 -10  -3   1      435.95      419.03     27.70 o
  -9  -3   1      694.97      681.89     24.01 o
  -8  -3   1      161.74      160.48     10.29 o
  -7  -3   1     2605.82     2631.64     63.98 o
  -6  -3   1      968.96     1043.24     44.80 o
  -5  -3   1      344.36      344.22      8.17 o
  -4  -3   1       59.80       47.63      4.62 o
  -3  -3   1      145.45      136.59      4.54 o
  -2  -3   1      340.70      328.57     13.72 o
  -1  -3   1     3606.67     3653.63     60.69 o
   0  -3   1      122.65      239.86      6.46 o
   1  -3   1    10112.22    11098.99    177.67 o
   2  -3   1     5814.82     6004.32     91.03 o
   3  -3   1     6064.10     6701.82     93.19 o
   4  -3   1     1089.76     1132.73     36.13 o
   5  -3   1      249.63      322.47     27.81 o
   6  -3   1      196.26      190.09      9.75 o
   7  -3   1     1602.52     1621.61     41.78 o
   8  -3   1      977.26     1062.49     64.16 o
   9  -3   1        4.13        1.15     17.96 o
  10  -3   1       94.86       62.44     24.98 o
  11  -3   1        4.02      -12.75     20.12 o
  12  -3   1        3.41       19.73     23.04 o
 -13  -2   1      353.28      313.18     32.40 o
 -12  -2   1      578.54      537.59     37.11 o
 -11  -2   1      167.52      147.96     23.12 o
 -10  -2   1       20.96       18.36      7.39 o
  -9  -2   1       81.90       93.86      8.85 o
  -8  -2   1      186.87      195.45     11.29 o
  -7  -2   1     1424.06     1394.05     37.32 o
  -6  -2   1       78.03       86.93      6.53 o
  -5  -2   1     2084.26     2328.45     63.63 o
  -4  -2   1     2711.17     2658.42     49.51 o
  -3  -2   1     3322.72     3247.53     62.50 o
  -2  -2   1      192.68      275.64      8.32 o
  -1  -2   1     4100.27     4478.65     57.45 o
   0  -2   1     3713.96     4102.15     52.83 o
   1  -2   1    40119.37    43845.32   1110.13 o
   2  -2   1     5269.92     6006.98     88.23 o
   3  -2   1     1708.13     1813.42     32.30 o
   4  -2   1       55.16       82.11      4.28 o
   5  -2   1      288.87      293.14     10.06 o
   6  -2   1      731.60      727.03     20.74 o
   7  -2   1      653.70      703.91     27.73 o
   8  -2   1      305.65      318.17     18.11 o
   9  -2   1     3639.13     3485.84    149.91 o
  10  -2   1      152.42      161.64     28.42 o
  11  -2   1       18.92       19.24     20.56 o
  12  -2   1       14.08      -16.33     19.28 o
  13  -2   1       25.74        5.78     21.80 o
 -13  -1   1      596.97      574.03     66.30 o
 -12  -1   1      780.12      830.12     47.80 o
 -11  -1   1      229.35      259.51     26.78 o
 -10  -1   1      389.23      360.37     54.23 o
  -9  -1   1        5.79        1.84      6.75 o
  -8  -1   1       16.93       17.05      4.55 o
  -7  -1   1       19.86       27.23      4.33 o
  -6  -1   1      754.51      756.66     18.53 o
  -5  -1   1     1995.71     2077.77     42.21 o
  -4  -1   1       20.26        4.32      1.70 o
  -3  -1   1     1760.23     1834.93     34.40 o
  -2  -1   1    23544.47    25143.65    869.96 o
  -1  -1   1     6100.71     6415.37     80.84 o
   0  -1   1      716.65      667.74     10.43 o
   1  -1   1     7101.75     8250.80    131.51 o
   2  -1   1     1766.23     2202.88     35.41 o
   3  -1   1     2803.22     3412.84     57.54 o
   4  -1   1      274.19      296.42      8.73 o
   5  -1   1      178.81      210.54      9.81 o
   6  -1   1      266.43      273.96     20.70 o
   7  -1   1     2510.62     2550.70     97.28 o
   8  -1   1     2494.27     2507.10     72.99 o
   9  -1   1     2975.44     2991.74     86.20 o
  10  -1   1      358.52      344.29     32.79 o
  11  -1   1      476.76      465.47     39.94 o
  12  -1   1        7.39       16.46     19.64 o
  13  -1   1       31.72       -2.69     19.24 o
 -13   0   1      719.90      644.66     45.99 o
 -12   0   1      570.63      527.86     39.90 o
 -11   0   1      653.31      665.50     41.90 o
 -10   0   1      666.64      630.92     38.56 o
  -9   0   1       47.34       42.92      8.49 o
  -8   0   1      630.21      559.59     21.17 o
  -7   0   1        0.13        4.78      5.47 o
  -6   0   1      160.26      157.56     20.65 o
  -5   0   1      824.98      826.64     23.71 o
  -4   0   1      595.76      507.23     10.89 o
  -3   0   1       20.23        6.88      1.28 o
  -2   0   1       40.93       12.80      1.66 o
  -1   0   1     1615.31     1699.88     28.26 o
   1   0   1      168.33      164.12     10.59 o
   2   0   1       58.00      103.50      4.09 o
   3   0   1     3000.81     2935.96     65.67 o
   4   0   1        3.63        2.69      1.73 o
   5   0   1      161.10      150.65      6.43 o
   6   0   1     1756.51     1769.05     43.70 o
   7   0   1     1303.72     1346.70     35.80 o
   8   0   1     1102.67     1231.79     64.54 o
   9   0   1     2039.37     2171.57     63.38 o
  10   0   1       38.32       46.53      7.95 o
  11   0   1      251.75      201.32     25.77 o
  12   0   1      281.47      252.51     29.70 o
  13   0   1       48.74       42.01     20.92 o
 -13   1   1      241.52      241.92     39.98 o
 -12   1   1     1091.89     1175.25     61.62 o
 -11   1   1      470.71      482.66     37.51 o
 -10   1   1      177.83      194.14     35.39 o
  -9   1   1        3.60       -0.73      5.67 o
  -8   1   1      140.94      150.14     11.72 o
  -7   1   1      272.71      238.72     13.17 o
  -6   1   1     1579.64     1661.09     36.39 o
  -5   1   1      787.36      801.20     16.84 o
  -4   1   1     1079.86     1041.08     20.36 o
  -3   1   1       26.22        6.10      2.14 o
  -2   1   1       63.14       89.93      2.67 o
  -1   1   1      109.77       89.87      2.84 o
   0   1   1     4548.28     4726.69     85.77 o
   1   1   1     6442.72     7477.97    250.88 o
   2   1   1      476.29      523.24     27.58 o
   3   1   1      534.96      582.35     24.07 o
   4   1   1      423.31      393.90     20.85 o
   5   1   1      469.24      513.79     47.53 o
   6   1   1       64.37       45.86     12.82 o
   7   1   1       32.65       26.40     17.32 o
   8   1   1      252.49      263.35     16.85 o
   9   1   1     1252.30     1390.70     37.76 o
  10   1   1        6.75        2.30      5.03 o
  11   1   1      224.80      167.78     22.06 o
  12   1   1      363.24      351.36     30.27 o
  13   1   1       75.58       70.52     19.51 o
 -13   2   1       85.78      105.91     34.02 o
 -12   2   1       20.13       19.81     28.24 o
 -11   2   1       90.41      123.18     41.50 o
 -10   2   1     1161.38     1197.09     58.65 o
  -9   2   1        0.54       -6.57     15.07 o
  -8   2   1       77.33       83.08     10.26 o
  -7   2   1      611.70      574.24     19.53 o
  -6   2   1     4434.89     4643.00     80.68 o
  -5   2   1     3371.87     3424.50     68.26 o
  -4   2   1      440.72      370.85     11.76 o
  -3   2   1      478.43      438.48      8.56 o
  -2   2   1      501.28      490.24     10.14 o
  -1   2   1      300.66      401.18      7.15 o
   0   2   1     6631.25     7872.69    106.44 o
   1   2   1      840.44      981.34     15.85 o
   2   2   1      704.60      673.59     10.41 o
   3   2   1       68.15       63.85      4.11 o
   4   2   1       87.17       42.64      7.95 o
   5   2   1       12.06        9.93     11.56 o
   6   2   1      660.27      559.03     43.47 o
   7   2   1     2444.72     2398.59    121.00 o
   8   2   1      341.05      239.89     37.60 o
   9   2   1      112.96      137.21      9.51 o
  10   2   1        5.55        7.92     12.71 o
  11   2   1       89.27       84.14      8.10 o
  12   2   1       40.24       27.14     15.53 o
 -12   3   1      596.30      566.22     57.76 o
 -11   3   1      488.77      442.39     49.47 o
 -10   3   1       10.75       -4.72     16.38 o
  -9   3   1       90.71       81.40     20.91 o
  -8   3   1      306.47      255.08     26.84 o
  -7   3   1     1511.79     1500.64     44.25 o
  -6   3   1     1527.45     1547.31     31.89 o
  -5   3   1     2346.51     2472.81     46.44 o
  -4   3   1     2971.46     3118.18     45.92 o
  -3   3   1      320.20      242.39      6.56 o
  -2   3   1      946.08      919.07     15.79 o
  -1   3   1      987.48     1120.62     16.97 o
   0   3   1     6186.12     6987.99     96.45 o
   1   3   1     5808.34     6200.13     84.47 o
   2   3   1     1585.88     1592.24     27.28 o
   3   3   1       47.86       33.23      2.40 o
   4   3   1      374.38      343.90     14.38 o
   5   3   1     3353.97     3404.61     76.44 o
   6   3   1     1946.13     1932.09     45.70 o
   7   3   1      923.34      870.39     23.26 o
   8   3   1     2626.96     2568.45     60.65 o
   9   3   1       65.46       57.80     10.79 o
  10   3   1       11.74        7.38      4.58 o
  11   3   1      105.33      102.64     17.48 o
 -12   4   1      276.59      267.91     46.51 o
 -11   4   1      273.00      263.67     44.35 o
 -10   4   1        0.34       46.82     27.80 o
  -9   4   1        2.91        4.22     20.74 o
  -8   4   1      150.15      144.55     23.37 o
  -7   4   1      121.53      117.47     12.27 o
  -6   4   1     1539.63     1623.78     37.81 o
  -5   4   1      987.21      967.87     17.57 o
  -4   4   1     1443.12     1345.48     22.94 o
  -3   4   1     3162.91     3258.05     52.99 o
  -2   4   1     2756.87     2954.72     47.69 o
  -1   4   1      134.93      114.58      5.16 o
   0   4   1     1017.07     1179.96     20.89 o
   1   4   1      822.54      847.93     20.19 o
   2   4   1       37.73       30.06      2.77 o
   3   4   1     1851.52     1831.51     36.70 o
   4   4   1      976.86      966.45     19.13 o
   5   4   1     1426.29     1452.24     36.52 o
   6   4   1     4181.72     4044.86     91.67 o
   7   4   1     1049.82     1061.60     30.39 o
   8   4   1     2052.53     2029.59     50.37 o
   9   4   1      520.22      463.33     16.59 o
  10   4   1        2.51       11.13      7.37 o
  11   4   1       53.90       76.31     22.62 o
 -11   5   1       26.65       21.98     31.07 o
 -10   5   1      229.00      192.18     42.01 o
  -9   5   1       73.66       82.21     30.93 o
  -8   5   1      773.34      773.45     62.35 o
  -7   5   1      753.63      777.93     72.50 o
  -6   5   1     1838.59     1893.36     45.21 o
  -5   5   1      422.37      444.54     11.79 o
  -4   5   1      613.26      605.44     14.56 o
  -3   5   1      860.31      855.11     18.24 o
  -2   5   1       64.62       45.78      4.55 o
  -1   5   1     3314.89     3580.06     62.04 o
   0   5   1      261.55      261.17     10.59 o
   1   5   1      292.15      299.12     11.99 o
   2   5   1      771.22      762.65     17.20 o
   3   5   1      192.67      261.40      8.69 o
   4   5   1     1226.14     1217.43     26.72 o
   5   5   1     3439.41     3361.09     66.45 o
   6   5   1     2605.13     2687.02     64.42 o
   7   5   1     1396.55     1313.70     35.91 o
   8   5   1      872.37      876.57     26.85 o
   9   5   1      305.11      323.35     14.59 o
  10   5   1       22.73       20.06      9.01 o
  11   5   1        2.15        5.52      9.75 o
  12   5   1      115.58      115.40     16.72 o
 -11   6   1        5.42       23.74     30.58 o
 -10   6   1      538.21      564.50     61.38 o
  -9   6   1       79.77      102.07     34.99 o
  -8   6   1     1075.83      992.59     75.68 o
  -7   6   1      973.53     1051.73     74.49 o
  -6   6   1      177.40      177.86      9.40 o
  -5   6   1       22.60       24.29      4.34 o
  -4   6   1        5.14        4.92      3.22 o
  -3   6   1      168.17      169.66      8.41 o
  -2   6   1       16.77       14.18      3.81 o
  -1   6   1     1516.27     1606.40     36.35 o
   0   6   1      139.36      161.88      8.53 o
   1   6   1        1.67        0.31      3.15 o
   2   6   1      168.24      144.24      7.88 o
   3   6   1      310.12      312.93      9.45 o
   4   6   1     1397.63     1319.12     30.37 o
   5   6   1      919.30      837.64     20.92 o
   6   6   1     1340.38     1395.71     32.67 o
   7   6   1     1295.48     1266.69     36.34 o
   8   6   1       62.12       90.81     13.69 o
   9   6   1       44.70       58.90     13.02 o
  10   6   1      214.83      193.73     18.40 o
  11   6   1      509.55      481.40     31.73 o
  12   6   1      287.14      244.12     23.52 o
  13   6   1      184.16      184.81     22.46 o
 -10   7   1      234.27      170.51     42.72 o
  -9   7   1      153.53      115.18     37.38 o
  -8   7   1      503.44      467.46     56.09 o
  -7   7   1      548.90      611.45     60.72 o
  -6   7   1       11.64       19.73      5.62 o
  -5   7   1      141.77      132.36      8.17 o
  -4   7   1       20.60       27.55     11.68 o
  -3   7   1       39.85       35.38      5.35 o
  -2   7   1      145.19      137.82      8.46 o
  -1   7   1      630.58      718.90     21.46 o
   0   7   1      286.67      297.92     16.70 o
   1   7   1       46.28       47.24      7.22 o
   2   7   1      795.38      772.43     18.93 o
   3   7   1     1195.44     1154.79     24.69 o
   4   7   1      976.44      942.64     19.18 o
   5   7   1     1561.31     1613.52     36.78 o
   6   7   1      483.90      399.42     19.83 o
   7   7   1      277.85      319.19     18.01 o
   8   7   1        2.13       13.72      9.18 o
   9   7   1      134.30      160.94     17.87 o
  10   7   1        9.29        2.96      9.18 o
  11   7   1      174.90      179.34     20.83 o
  12   7   1     1260.53     1318.57     65.62 o
  13   7   1      526.07      656.11     42.98 o
  -9   8   1      141.08      165.62     42.58 o
  -8   8   1      611.14      608.98     63.99 o
  -7   8   1      777.69      673.54     64.60 o
  -6   8   1      254.91      212.44     23.52 o
  -5   8   1        6.28       12.64      7.11 o
  -4   8   1      152.12      152.80     12.83 o
  -3   8   1      104.10       98.90      9.58 o
  -2   8   1       65.74       48.81      7.73 o
  -1   8   1      564.33      541.40     21.76 o
   0   8   1     1690.85     1756.53     41.58 o
   1   8   1     1603.53     1584.94     33.94 o
   2   8   1      178.57      171.51     13.11 o
   3   8   1      993.86      968.68     22.99 o
   4   8   1     2845.62     2727.48     49.95 o
   5   8   1     2305.29     2251.30     68.46 o
   6   8   1     1585.71     1688.77     77.27 o
   7   8   1      768.98      850.32     46.95 o
   8   8   1      445.54      448.88     32.13 o
   9   8   1       51.42       53.93     14.39 o
  10   8   1      201.20      180.09     21.27 o
  11   8   1      165.19      175.46     22.55 o
  12   8   1       87.39      179.43     24.01 o
  -9   9   1      285.29      311.51     55.16 o
  -8   9   1      434.37      396.06     58.12 o
  -7   9   1      220.91      198.16     16.13 o
  -6   9   1      225.86      195.50     25.48 o
  -5   9   1      131.68      111.62     13.03 o
  -4   9   1       20.17       17.96      7.47 o
  -3   9   1      168.63      142.34     11.86 o
  -2   9   1      224.01      228.29     13.88 o
  -1   9   1      140.12      131.06     11.20 o
   0   9   1      470.82      482.70     18.95 o
   1   9   1       68.70       62.46     10.91 o
   2   9   1     1443.04     1559.68     48.75 o
   3   9   1     3602.16     3554.64     73.09 o
   4   9   1     2539.96     2624.02     49.81 o
   5   9   1     1259.70     1272.72     64.65 o
   6   9   1       50.88       60.06     15.27 o
   7   9   1       21.13       24.18     12.80 o
   8   9   1     1111.87     1052.17     57.63 o
   9   9   1       41.67       22.37     13.94 o
  10   9   1      102.41      149.91     22.11 o
  11   9   1      204.31      228.15     27.05 o
  12   9   1      340.59      396.63     35.48 o
  -7  10   1       98.85       86.12     11.82 o
  -6  10   1        2.28       -0.60      9.60 o
  -5  10   1        9.97        6.26     11.00 o
  -4  10   1        0.14       -6.31      7.75 o
  -3  10   1       13.85       16.67      7.84 o
  -2  10   1        1.17        7.59      7.05 o
  -1  10   1      536.79      486.38     20.45 o
   0  10   1      626.62      663.10     23.93 o
   1  10   1     1259.36     1276.28     35.17 o
   2  10   1       48.10       51.04      9.77 o
   3  10   1       50.33       53.21      9.83 o
   4  10   1      107.18      108.34     11.25 o
   5  10   1       68.01       62.56      9.37 o
   6  10   1       14.31       -0.13     10.37 o
   7  10   1       24.28       26.70     13.72 o
   8  10   1      956.94      956.14     57.19 o
   9  10   1      220.67      287.85     30.36 o
  10  10   1      481.96      510.04     39.85 o
  11  10   1      335.46      399.54     36.54 o
  -6  11   1       24.01        8.59     18.34 o
  -5  11   1       93.37       98.66     17.68 o
  -4  11   1       12.50        1.08      9.90 o
  -3  11   1      226.40      238.75     21.97 o
  -2  11   1       11.63       23.36      8.32 o
  -1  11   1     1503.68     1457.11     40.90 o
   0  11   1      195.25      191.96     17.23 o
   1  11   1       28.34       29.32      8.88 o
   2  11   1        3.81       -5.28      9.63 o
   3  11   1      211.46      199.85     18.56 o
   4  11   1       54.10       66.66     12.61 o
   5  11   1        4.93        0.48      6.26 o
   6  11   1        0.46        3.71     12.53 o
   7  11   1      626.18      712.60     49.56 o
   8  11   1      261.13      222.50     28.90 o
   9  11   1      199.31      259.48     31.29 o
  10  11   1      319.97      342.93     35.83 o
  -5  12   1        1.26        0.50     11.74 o
  -4  12   1        0.37      -15.57     10.04 o
  -3  12   1       15.62       17.69     11.42 o
  -2  12   1        9.24       50.50     15.85 o
  -1  12   1      977.86     1023.73     69.17 o
   0  12   1      198.51      238.50     17.35 o
   1  12   1      565.25      614.66     32.03 o
   2  12   1      495.32      511.75     25.71 o
   3  12   1      295.82      286.51     19.52 o
   4  12   1       31.53       24.70     16.68 o
   5  12   1       30.67       29.25     10.48 o
   6  12   1       28.79       12.22     15.00 o
   7  12   1      642.25      589.83     47.31 o
   8  12   1       16.49       20.70     16.50 o
   9  12   1       88.87      120.12     26.61 o
  -3  13   1       80.48       89.26     16.28 o
  -2  13   1       11.96       14.76     13.07 o
  -1  13   1      239.11      200.25     19.53 o
   0  13   1      350.68      442.27     26.13 o
   1  13   1      331.95      309.52     22.13 o
   2  13   1      405.28      405.73     24.48 o
   3  13   1      176.65      141.77     19.27 o
   4  13   1       88.78       80.46     19.24 o
   5  13   1        3.82       -9.60      8.93 o
   6  13   1       20.41       40.47     19.28 o
   7  13   1      468.29      515.96     47.00 o
   1  14   1        7.42       17.17     11.80 o
   2  14   1      173.18      177.24     29.68 o
   3  14   1       64.77       99.87     19.17 o
   4  14   1        2.01       -0.64     11.20 o
  -6 -13   2       85.45       58.03     22.86 o
  -5 -13   2       75.00       76.41     15.60 o
  -4 -13   2      178.86      185.42     21.17 o
  -3 -13   2      343.75      333.33     27.12 o
  -2 -13   2        0.90        3.02      9.71 o
  -1 -13   2       74.38       51.33     12.90 o
   0 -13   2      179.55      179.30     23.97 o
   1 -13   2       46.13       41.91     16.71 o
  -8 -12   2      136.81      176.60     33.14 o
  -7 -12   2       33.32       27.45     19.28 o
  -6 -12   2      225.15      222.79     16.60 o
  -5 -12   2       97.21      124.08     18.25 o
  -4 -12   2        5.35        8.60     10.30 o
  -3 -12   2      185.50      155.58     19.42 o
  -2 -12   2        0.33        2.64      9.67 o
  -1 -12   2        4.92       -8.51      7.18 o
   0 -12   2        1.25       -1.10      7.79 o
   1 -12   2       12.76       17.53     11.69 o
   2 -12   2       36.92       25.95     16.78 o
   3 -12   2       31.53       44.54     13.17 o
   4 -12   2      289.04      308.54     28.49 o
  -9 -11   2      585.06      663.04     52.91 o
  -8 -11   2      524.41      509.56     46.87 o
  -7 -11   2      533.32      480.39     44.26 o
  -6 -11   2       77.53       71.78     10.44 o
  -5 -11   2        2.50        9.60      8.55 o
  -4 -11   2      190.20      180.57     16.62 o
  -3 -11   2      248.42      237.29     17.51 o
  -2 -11   2       12.72        5.43      9.13 o
  -1 -11   2        5.07       14.89      8.52 o
   0 -11   2       57.70       55.67     12.98 o
   1 -11   2       88.68      105.17     12.71 o
   2 -11   2       32.80       51.14     12.07 o
   3 -11   2      121.70      109.67     15.44 o
   4 -11   2       84.20       99.76     14.72 o
   5 -11   2      456.98      436.92     46.98 o
 -11 -10   2        3.14       -7.10     19.15 o
 -10 -10   2       69.84       77.80     24.49 o
  -9 -10   2      688.87      745.52     53.66 o
  -8 -10   2     1011.36     1010.95     63.68 o
  -7 -10   2      286.83      267.77     32.30 o
  -6 -10   2      268.68      305.68     33.19 o
  -5 -10   2       53.85       58.60     11.19 o
  -4 -10   2      119.76      125.26     12.40 o
  -3 -10   2       10.02        4.04      6.52 o
  -2 -10   2        6.57        7.36      6.51 o
  -1 -10   2       80.71       89.47     12.10 o
   0 -10   2       15.77       14.48      8.77 o
   1 -10   2      255.79      252.94     15.71 o
   2 -10   2      195.97      185.55     15.73 o
   3 -10   2      636.60      637.42     43.69 o
   4 -10   2      529.33      516.30     47.22 o
   5 -10   2      486.11      453.39     34.16 o
   6 -10   2        8.83       15.15     11.14 o
   7 -10   2       29.01       26.57     26.87 o
 -11  -9   2      106.53      152.20     29.61 o
 -10  -9   2      677.82      780.64     55.56 o
  -9  -9   2      471.90      591.46     46.11 o
  -8  -9   2      538.44      510.84     41.30 o
  -7  -9   2      274.63      293.81     30.98 o
  -6  -9   2      223.94      259.74     28.68 o
  -5  -9   2      207.50      203.19     13.04 o
  -4  -9   2     1086.72     1080.38     29.44 o
  -3  -9   2        6.64        9.56      5.89 o
  -2  -9   2      268.05      269.20     14.17 o
  -1  -9   2      115.89      122.49     10.93 o
   0  -9   2      172.53      213.67     13.40 o
   1  -9   2       49.35       58.65      8.83 o
   2  -9   2      343.28      392.41     17.94 o
   3  -9   2     1014.71      978.62     29.66 o
   4  -9   2      965.02      928.45     38.54 o
   5  -9   2      299.36      279.74     21.19 o
   6  -9   2        2.33       -3.50      7.14 o
   7  -9   2        8.75        8.47     22.99 o
   8  -9   2       25.81       20.03     24.14 o
 -12  -8   2        6.83       26.26     20.96 o
 -11  -8   2      213.13      224.88     32.43 o
 -10  -8   2      298.76      304.58     49.29 o
  -9  -8   2      403.43      466.57     42.03 o
  -8  -8   2      989.13      933.89     42.73 o
  -7  -8   2      929.64      920.44     54.41 o
  -6  -8   2      311.18      328.85     29.79 o
  -5  -8   2      271.64      277.71     12.38 o
  -4  -8   2      414.04      439.52     15.60 o
  -3  -8   2      285.89      291.54     12.37 o
  -2  -8   2       32.02       30.44      6.11 o
  -1  -8   2       97.36       95.26      9.26 o
   0  -8   2      270.52      258.30     15.45 o
   1  -8   2      276.28      278.66     14.06 o
   2  -8   2      767.94      794.55     29.40 o
   3  -8   2      596.57      630.72     21.44 o
   4  -8   2      671.02      661.06     25.73 o
   5  -8   2      134.08      107.93     13.64 o
   6  -8   2        9.25        3.03      4.39 o
   7  -8   2       16.87       -0.66     20.08 o
   8  -8   2       77.44       68.66     29.70 o
   9  -8   2        1.34       -7.85     20.92 o
 -12  -7   2      249.87      271.49     28.79 o
 -11  -7   2      367.20      350.03     30.17 o
 -10  -7   2      961.89      917.12     45.11 o
  -9  -7   2     1257.37     1154.16     50.21 o
  -8  -7   2       11.88        6.79     10.24 o
  -7  -7   2      185.94      191.87     22.55 o
  -6  -7   2      228.73      225.37     17.64 o
  -5  -7   2       23.19       22.52      4.37 o
  -4  -7   2      105.05      111.68      7.54 o
  -3  -7   2      586.41      585.99     20.45 o
  -2  -7   2      444.52      392.98     16.47 o
  -1  -7   2      560.28      509.58     17.30 o
   0  -7   2      324.49      311.24     14.61 o
   1  -7   2      322.62      300.90     15.83 o
   2  -7   2      229.97      213.79     12.19 o
   3  -7   2     1680.74     1693.95     35.17 o
   4  -7   2      483.68      491.04     15.20 o
   5  -7   2       82.88       75.94      7.32 o
   6  -7   2        9.34        4.12      4.16 o
   7  -7   2      227.65      154.58     32.17 o
   8  -7   2      263.28      225.23     38.26 o
   9  -7   2      381.47      346.02     46.34 o
  10  -7   2      173.22      180.31     39.19 o
 -13  -6   2        8.19        4.54     18.81 o
 -12  -6   2      128.26      104.03     22.03 o
 -11  -6   2      680.73      682.88     40.30 o
 -10  -6   2      418.43      463.54     62.33 o
  -9  -6   2      155.93      189.68     20.23 o
  -8  -6   2      335.75      370.72     24.61 o
  -7  -6   2        1.75       -4.28      7.68 o
  -6  -6   2       59.98       61.31      9.41 o
  -5  -6   2      137.15      146.95      6.10 o
  -4  -6   2       82.08       92.53      6.33 o
  -3  -6   2      779.37      807.38     21.41 o
  -2  -6   2     1522.94     1388.66     29.20 o
  -1  -6   2      359.28      321.08     13.50 o
   0  -6   2      347.65      324.59     12.89 o
   1  -6   2     3305.59     3277.12     65.94 o
   2  -6   2     1283.59     1316.02     27.96 o
   3  -6   2      629.41      628.59     19.19 o
   4  -6   2      337.51      320.97     11.16 o
   5  -6   2      432.65      443.39     17.08 o
   6  -6   2       49.52       57.81     20.56 o
   7  -6   2      131.55       93.64     25.95 o
   8  -6   2      234.82      253.70     36.89 o
   9  -6   2      663.67      621.87     56.97 o
  10  -6   2      349.42      349.28     46.60 o
  11  -6   2      675.63      550.16     56.84 o
 -13  -5   2       17.20       10.62     17.20 o
 -12  -5   2      338.19      385.29     32.74 o
 -11  -5   2      340.17      389.84     30.48 o
 -10  -5   2      501.21      486.42     31.58 o
  -9  -5   2      229.58      231.12     29.96 o
  -8  -5   2      216.42      227.01     19.42 o
  -7  -5   2        1.22       -0.58      4.14 o
  -6  -5   2      810.59      738.13     19.93 o
  -5  -5   2      210.80      249.42     22.70 o
  -4  -5   2      243.70      238.12      7.94 o
  -3  -5   2      629.40      594.21     16.47 o
  -2  -5   2     1044.07     1103.38     30.86 o
  -1  -5   2     5847.14     6141.20    102.46 o
   0  -5   2     5833.37     5880.90    110.09 o
   1  -5   2      604.45      525.62     15.60 o
   2  -5   2     3145.75     3220.87     56.75 o
   3  -5   2      610.33      661.81     29.67 o
   4  -5   2      504.04      544.10     14.53 o
   5  -5   2       77.69       68.38      4.04 o
   6  -5   2      114.38      133.52     13.70 o
   7  -5   2      205.24      180.88     28.95 o
   8  -5   2      449.85      409.65     41.08 o
   9  -5   2      451.95      460.88     46.38 o
  10  -5   2      505.62      509.43     50.53 o
  11  -5   2      418.06      407.13     47.17 o
 -13  -4   2        3.39       12.38     23.92 o
 -12  -4   2      736.06      802.85     45.76 o
 -11  -4   2      788.73      724.31    107.72 o
 -10  -4   2      510.12      506.12     32.37 o
  -9  -4   2      294.04      304.69     23.48 o
  -8  -4   2       92.75       83.04      9.32 o
  -7  -4   2       10.25        8.34      5.04 o
  -6  -4   2       89.65       76.84      6.66 o
  -5  -4   2        1.25        4.47      4.99 o
  -4  -4   2     2574.82     2808.52     44.49 o
  -3  -4   2     2238.77     2513.83     97.49 o
  -2  -4   2     1377.57     1368.20     24.72 o
  -1  -4   2      207.08      161.14      6.96 o
   0  -4   2      930.34      875.33     18.63 o
   1  -4   2     3462.05     3678.09     62.57 o
   2  -4   2     8321.88     8937.45    144.45 o
   3  -4   2     1360.20     1493.87     24.82 o
   4  -4   2       45.21       53.85      3.96 o
   5  -4   2      862.40      896.84     22.80 o
   6  -4   2      518.96      515.75     16.14 o
   7  -4   2        9.57       25.99     16.68 o
   8  -4   2      264.79      262.26     32.35 o
   9  -4   2      553.79      468.52     43.73 o
  10  -4   2      682.96      553.47     48.19 o
  11  -4   2      219.07      157.67     32.52 o
  12  -4   2      211.93      256.88     38.04 o
 -13  -3   2       30.35       26.79     20.71 o
 -12  -3   2      428.85      437.34     35.11 o
 -11  -3   2      685.67      699.15     79.79 o
 -10  -3   2      635.31      621.45     52.93 o
  -9  -3   2      509.53      522.11     21.96 o
  -8  -3   2        0.63       -1.41      6.38 o
  -7  -3   2       36.39       52.42      7.68 o
  -6  -3   2     1386.31     1478.92     31.48 o
  -5  -3   2      603.28      589.11     17.98 o
  -4  -3   2     6088.17     6385.42     94.61 o
  -3  -3   2      746.05      648.58     15.18 o
  -2  -3   2       45.39       78.96      4.21 o
  -1  -3   2      123.99      151.08      5.10 o
   0  -3   2      565.60      623.17     12.65 o
   1  -3   2      243.26      211.42      6.23 o
   2  -3   2       11.20       17.05      2.87 o
   3  -3   2        4.72        1.53      1.78 o
   4  -3   2     4704.75     5167.01     88.77 o
   5  -3   2     1023.50     1146.66     30.19 o
   6  -3   2      320.64      350.79     33.30 o
   7  -3   2     1714.18     1726.17     56.17 o
   8  -3   2      361.47      440.80     37.82 o
   9  -3   2      141.83      159.66     26.79 o
  10  -3   2     1076.77      966.60     61.82 o
  11  -3   2      136.81      100.97     26.48 o
  12  -3   2       49.39       48.19     24.09 o
 -13  -2   2      312.23      293.72     33.92 o
 -12  -2   2      342.28      354.79     33.83 o
 -11  -2   2      644.66      642.90     66.19 o
 -10  -2   2      285.93      290.01     25.87 o
  -9  -2   2      309.32      325.80     17.00 o
  -8  -2   2      299.50      294.72     15.03 o
  -7  -2   2       64.34       65.57     10.43 o
  -6  -2   2      603.15      600.65     18.23 o
  -5  -2   2     3620.24     3477.23     65.95 o
  -4  -2   2    13410.99    14238.19    294.16 o
  -3  -2   2      566.14      459.24      9.55 o
  -2  -2   2      348.03      264.80      7.72 o
  -1  -2   2      328.94      304.86      8.01 o
   0  -2   2     4307.85     4904.91     63.52 o
   1  -2   2     2654.13     3148.00     47.96 o
   2  -2   2     1782.77     2095.55     32.90 o
   3  -2   2      842.47     1001.93     20.79 o
   4  -2   2      722.92      774.13     18.50 o
   5  -2   2        2.96        4.96      2.57 o
   6  -2   2      684.92      708.32     26.68 o
   7  -2   2     1015.35     1089.69     37.44 o
   8  -2   2     1907.37     1954.26     60.66 o
   9  -2   2     1211.28     1194.62     64.96 o
  10  -2   2      166.22      206.26     27.67 o
  11  -2   2       44.81       37.02     19.37 o
  12  -2   2      118.27       87.64     23.48 o
  13  -2   2        2.83       -3.75     18.98 o
 -13  -1   2      517.24      548.99     44.25 o
 -12  -1   2      524.76      512.21     65.53 o
 -11  -1   2      448.54      491.58     43.05 o
 -10  -1   2      369.98      358.72     29.51 o
  -9  -1   2       26.42       31.90      7.77 o
  -8  -1   2        0.08       -8.41      4.21 o
  -7  -1   2        2.63        4.91      6.43 o
  -6  -1   2      734.50      687.43     19.66 o
  -5  -1   2     3927.25     4027.84     75.28 o
  -4  -1   2     6930.81     7103.12    149.04 o
  -3  -1   2    21130.21    21999.48    316.39 o
  -2  -1   2     2627.29     2743.58     41.87 o
  -1  -1   2     2845.02     3426.26     44.87 o
   0  -1   2      217.21      184.71      4.99 o
   1  -1   2      126.84       82.14      3.34 o
   2  -1   2      538.63      632.54     11.77 o
   3  -1   2      187.73      262.65      7.31 o
   4  -1   2      849.77      870.52     17.11 o
   5  -1   2      122.47       85.89      9.31 o
   6  -1   2      525.67      540.58     21.31 o
   7  -1   2      421.83      420.69     17.93 o
   8  -1   2      964.44      963.89     64.78 o
   9  -1   2      298.90      298.77     39.78 o
  10  -1   2      583.47      654.79     42.81 o
  11  -1   2        0.27       11.34     15.80 o
  12  -1   2       44.48       48.67     19.11 o
  13  -1   2        0.42       -8.69     16.86 o
 -13   0   2      573.56      607.12     63.92 o
 -12   0   2      284.86      318.26     75.73 o
 -11   0   2      143.75      131.64     31.53 o
 -10   0   2       97.12      137.13     23.68 o
  -9   0   2      120.95      121.54      8.84 o
  -8   0   2      114.46      111.75      7.95 o
  -7   0   2       24.49       30.32      4.89 o
  -6   0   2      519.94      486.35     18.51 o
  -5   0   2     4699.90     4871.69     90.28 o
  -3   0   2      311.60      248.23      6.19 o
  -2   0   2     2113.15     1957.95     30.48 o
  -1   0   2    12941.22    14607.47    182.69 o
   0   0   2     1133.06     1218.10     21.53 o
   1   0   2      101.45      109.92      6.66 o
   2   0   2      633.70      703.99     18.20 o
   3   0   2     2432.42     2502.83     66.68 o
   4   0   2      967.27      889.99     23.20 o
   5   0   2      882.74     1168.37     29.91 o
   6   0   2      202.23      171.23     12.55 o
   7   0   2     1139.61     1034.00     31.57 o
   8   0   2     1085.84     1124.66     34.90 o
   9   0   2      781.19      794.99     27.41 o
  10   0   2      493.35      511.02     20.90 o
  11   0   2        0.02       -8.38     12.93 o
  12   0   2       84.81       86.10     18.49 o
  13   0   2        7.88       10.55     14.56 o
 -13   1   2      352.10      353.56     49.07 o
 -12   1   2      962.10      953.89     57.11 o
 -11   1   2      321.45      286.62     64.19 o
 -10   1   2      135.28      117.15     23.44 o
  -9   1   2      291.13      275.04     27.49 o
  -8   1   2      133.38      110.18     10.92 o
  -7   1   2      267.48      257.38     11.46 o
  -6   1   2      992.00      941.08     23.83 o
  -5   1   2     3047.09     3164.32     63.44 o
  -4   1   2       54.42       33.45      2.31 o
  -3   1   2       65.17       37.27      2.35 o
  -2   1   2      185.08      164.59      4.29 o
  -1   1   2      172.18      201.66      4.55 o
   0   1   2      108.77      186.88      4.15 o
   1   1   2     8594.34    10242.08    142.09 o
   2   1   2     4912.72     5019.92     91.92 o
   3   1   2      420.06      361.08     19.53 o
   4   1   2      665.27      574.78     37.29 o
   5   1   2     2297.34     2088.80    100.61 o
   9   1   2      846.03      838.90     26.29 o
  10   1   2       78.00       82.30      8.30 o
  11   1   2      108.34      116.22      8.83 o
  12   1   2      241.90      210.67     20.30 o
 -13   2   2      423.19      460.18     55.69 o
 -12   2   2      140.31       94.05     27.04 o
 -11   2   2      563.20      494.00     66.48 o
 -10   2   2      190.69      170.66     27.05 o
  -9   2   2      540.98      568.16     38.80 o
  -8   2   2      490.00      494.47     31.57 o
  -7   2   2     2483.32     2576.75     67.15 o
  -6   2   2      970.33      978.14     25.35 o
  -5   2   2     2459.72     2672.36     49.27 o
  -4   2   2      204.79      133.67      4.46 o
  -3   2   2       27.52       16.17      1.97 o
  -2   2   2       38.90       21.25      2.28 o
  -1   2   2     1302.78     1264.73     18.57 o
   0   2   2      566.47      582.16      9.70 o
   1   2   2       94.85       81.87      3.40 o
   2   2   2       46.96       40.32      2.70 o
   3   2   2     5865.77     5908.67    109.87 o
   4   2   2      312.67      225.07      7.66 o
   5   2   2      913.05      828.17     51.41 o
   6   2   2     2902.59     2813.18    131.73 o
 -12   3   2        0.89      -13.31     21.76 o
 -11   3   2      498.52      432.79     41.09 o
 -10   3   2      337.84      313.94     37.09 o
  -9   3   2      404.11      399.78     40.86 o
  -8   3   2      169.70      203.44     54.90 o
  -7   3   2     1711.69     1736.29     36.29 o
  -6   3   2     3255.05     3449.61     73.52 o
  -5   3   2     7855.89     8288.81    115.68 o
  -4   3   2      652.90      682.48     13.34 o
  -3   3   2        4.41       -4.93      4.31 o
  -2   3   2        3.36       -1.31      1.48 o
  -1   3   2       95.34      107.96      4.53 o
   0   3   2      520.29      621.02     11.70 o
   1   3   2      767.70      696.23     17.54 o
   2   3   2       40.14       50.83      4.21 o
   3   3   2     3585.51     3468.65     58.49 o
   4   3   2      619.99      473.32     14.48 o
   5   3   2     3784.91     3946.04     87.94 o
   6   3   2     4193.68     3991.98     89.11 o
 -12   4   2       16.67       29.61     32.30 o
 -11   4   2       35.47       25.29     21.90 o
 -10   4   2       59.75       78.35     28.44 o
  -9   4   2      609.33      586.77     42.71 o
  -8   4   2      954.83      967.26     82.61 o
  -7   4   2     1304.76     1302.70     42.59 o
  -6   4   2     2301.18     2413.99     47.81 o
  -5   4   2      145.46      137.20      8.23 o
  -4   4   2      126.53       96.01      5.42 o
  -3   4   2      381.30      380.91     10.35 o
  -2   4   2        1.44       -2.03      2.00 o
  -1   4   2      142.70      152.37      5.98 o
   0   4   2      440.90      428.24     12.71 o
   1   4   2       51.18       29.49      3.05 o
   2   4   2      386.13      273.84      7.20 o
   3   4   2      878.75      807.28     18.37 o
   4   4   2      340.91      266.12     13.01 o
   5   4   2     2558.45     2551.03     70.47 o
   6   4   2     2311.83     2264.80     62.65 o
   7   4   2     1887.30     1931.04     53.85 o
   8   4   2      583.98      591.29     19.72 o
   9   4   2        1.60        2.77      3.60 o
 -11   5   2       16.23       51.10     34.73 o
 -10   5   2      176.50      155.91     29.42 o
  -9   5   2      562.49      546.21     42.64 o
  -8   5   2      189.31      243.80     29.76 o
  -7   5   2       90.31       70.11     19.63 o
  -6   5   2      724.62      731.36     16.35 o
  -5   5   2       72.27       80.58      5.49 o
  -4   5   2        3.87       -0.82      2.51 o
  -3   5   2      102.04      104.83      6.15 o
  -2   5   2       28.18       29.05      3.92 o
  -1   5   2       88.19       83.35      5.93 o
   0   5   2       12.48       54.38      4.18 o
   1   5   2       29.99       38.10      4.05 o
   2   5   2      345.38      285.49      9.30 o
   3   5   2       11.57        1.41      2.24 o
   4   5   2      813.12      802.46     21.61 o
   5   5   2     1606.88     1598.99     39.08 o
   6   5   2     1097.36     1071.06     35.05 o
   7   5   2      687.85      635.69     23.45 o
   8   5   2        7.10        3.88     13.83 o
   9   5   2      119.98      122.89      9.32 o
  10   5   2       32.05       38.93      6.58 o
  11   5   2      299.85      359.43     18.03 o
 -11   6   2       81.69       76.34     39.85 o
 -10   6   2      153.16      175.50     42.94 o
  -9   6   2      173.94      249.77     45.81 o
  -8   6   2      106.67      107.81     25.32 o
  -7   6   2      929.44     1002.81     53.83 o
  -6   6   2      539.11      545.85     15.95 o
  -5   6   2        6.84        5.50      3.49 o
  -4   6   2       25.72       20.78      4.25 o
  -3   6   2        5.74       -1.48      3.67 o
  -2   6   2       74.80       64.66      5.51 o
  -1   6   2     1124.22     1122.11     25.14 o
   0   6   2     1023.36      940.83     21.68 o
   1   6   2     5111.53     5144.86    128.84 o
   2   6   2     2500.71     2546.51     60.24 o
   3   6   2      293.52      259.85      8.46 o
   4   6   2        3.77       11.83      4.03 o
   5   6   2      369.32      342.03     12.84 o
   6   6   2      781.03      787.58     23.80 o
   7   6   2      245.26      296.26     16.51 o
   8   6   2      806.35      802.94     30.22 o
   9   6   2      376.54      416.39     20.02 o
  10   6   2     1365.53     1402.64     61.07 o
  11   6   2      362.19      391.91     25.46 o
  12   6   2       66.64       90.33     14.03 o
 -10   7   2      235.35      164.82     44.88 o
  -9   7   2      429.74      444.86     59.97 o
  -8   7   2      651.73      581.09     63.68 o
  -7   7   2      155.32      148.23     10.92 o
  -6   7   2      619.34      611.87     24.36 o
  -5   7   2      136.40      128.09      9.67 o
  -4   7   2        3.57       -0.08      3.87 o
  -3   7   2       36.22       35.92      7.92 o
  -2   7   2     1028.01     1031.16     29.36 o
  -1   7   2     4312.72     4255.57     85.02 o
   0   7   2     1442.83     1403.89     30.28 o
   1   7   2     3036.46     3010.11     55.22 o
   2   7   2     1682.26     1620.92     49.34 o
   3   7   2      728.74      627.40     18.10 o
   4   7   2     1495.95     1429.57     28.89 o
   5   7   2      542.03      566.96     36.22 o
   6   7   2       29.14       16.47      8.86 o
   7   7   2      315.37      267.58     33.01 o
   8   7   2      306.17      303.30     22.99 o
   9   7   2     1553.38     1535.78     68.80 o
  10   7   2        4.80       10.99      8.52 o
  11   7   2      392.75      363.84     26.52 o
  12   7   2      846.23      926.93     48.45 o
  13   7   2      463.74      501.88     34.16 o
  -9   8   2       18.80       23.34     31.91 o
  -8   8   2      654.70      705.93     71.05 o
  -7   8   2      531.91      526.71     25.37 o
  -6   8   2      256.59      287.70     22.79 o
  -5   8   2       55.62       38.14      8.61 o
  -4   8   2        0.03       -2.28      5.14 o
  -3   8   2       49.67       36.73     11.11 o
  -2   8   2      136.25      156.52     12.78 o
  -1   8   2        3.49       12.21      8.68 o
   0   8   2     1930.41     1825.83     43.12 o
   1   8   2     2305.07     2251.96     44.67 o
   2   8   2     2482.99     2289.80     50.07 o
   3   8   2      270.65      254.37     11.97 o
   4   8   2      191.99      184.64      8.62 o
   5   8   2      126.92      138.38     12.73 o
   6   8   2      669.30      621.47     37.07 o
   7   8   2      981.50      961.44     50.31 o
   8   8   2      159.63      162.13     18.89 o
   9   8   2      700.84      707.48     41.88 o
  10   8   2      428.32      455.90     32.17 o
  11   8   2      238.29      271.35     24.93 o
  12   8   2      381.66      460.00     33.71 o
  -9   9   2        9.17       -1.41     26.39 o
  -8   9   2      285.10      293.63     52.38 o
  -7   9   2      280.97      268.71     29.88 o
  -6   9   2       70.55       76.52     33.74 o
  -5   9   2      106.64      115.10     13.77 o
  -4   9   2        1.61       -0.11      6.88 o
  -3   9   2       48.87       37.31      9.51 o
  -2   9   2      388.76      382.86     19.72 o
  -1   9   2      127.94      121.12     11.03 o
   0   9   2      628.93      587.49     21.21 o
   1   9   2        5.03        2.18      8.36 o
   2   9   2      658.77      731.98     26.47 o
   3   9   2        3.22       10.17      5.91 o
   4   9   2       39.30       39.76      7.72 o
   5   9   2        0.02       -4.28      7.81 o
   6   9   2      103.04      100.13     17.39 o
   7   9   2       59.38       70.08     15.71 o
   8   9   2      492.31      520.81     36.27 o
   9   9   2      669.79      745.25     46.07 o
  10   9   2      308.70      331.67     29.30 o
  11   9   2       11.55       26.21     14.43 o
  12   9   2      240.57      226.38     26.12 o
  -7  10   2      269.53      265.58     35.39 o
  -6  10   2        1.67      -21.83     17.54 o
  -5  10   2        6.29        1.91      8.61 o
  -4  10   2       57.11       58.66     12.18 o
  -3  10   2      212.08      217.25     18.52 o
  -2  10   2      929.45      909.30     29.09 o
  -1  10   2      113.85      115.34     11.72 o
   0  10   2      780.95      860.47     27.97 o
   1  10   2      228.89      227.03     17.00 o
   2  10   2      175.57      154.78     12.04 o
   3  10   2      118.46      107.36     13.78 o
   4  10   2      423.41      393.38     20.37 o
   5  10   2      102.72      113.63     19.59 o
   6  10   2        8.33       -4.59     10.02 o
   7  10   2      160.56      165.13     23.04 o
   8  10   2      990.83      964.22     56.22 o
   9  10   2       84.80       66.99     18.45 o
  10  10   2      114.03      115.26     21.49 o
  11  10   2       28.60       35.08     17.12 o
  -6  11   2        9.24        0.89     23.28 o
  -5  11   2       10.72       27.57     19.04 o
  -4  11   2      108.49      107.17     15.37 o
  -3  11   2      522.69      547.69     28.25 o
  -2  11   2      789.43      807.48     28.70 o
  -1  11   2      426.19      445.82     24.99 o
   0  11   2      549.63      543.46     22.91 o
   1  11   2      342.30      344.53     18.22 o
   2  11   2        2.14        2.04      7.43 o
   3  11   2       22.65       25.32      8.61 o
   4  11   2        3.67        6.23      8.62 o
   5  11   2       56.35       72.99     18.31 o
   6  11   2      122.26      162.17     24.32 o
   7  11   2        6.97        1.94     12.36 o
   8  11   2      274.08      263.58     30.93 o
   9  11   2      275.93      344.43     34.55 o
  10  11   2      430.24      415.92     37.91 o
  -5  12   2       34.19       39.80     16.14 o
  -4  12   2       88.50      100.31     16.23 o
  -3  12   2      180.56      151.24     18.34 o
  -2  12   2      367.47      453.20     26.22 o
  -1  12   2      386.77      409.80     21.77 o
   0  12   2      416.97      486.39     23.10 o
   1  12   2       59.67       86.57     19.03 o
   2  12   2        6.42        8.12      8.86 o
   3  12   2        4.32        0.96      8.17 o
   4  12   2       90.76       84.50     14.32 o
   5  12   2       52.25       66.91     10.57 o
   6  12   2       54.17       79.83     21.53 o
   7  12   2        9.92       -1.32     14.56 o
   8  12   2      749.62      724.11     52.43 o
   9  12   2       81.48      103.22     25.15 o
  -3  13   2      274.97      271.11     23.79 o
  -2  13   2       12.76       18.28     12.88 o
  -1  13   2      205.18      206.69     19.89 o
   0  13   2      269.15      307.51     22.43 o
   1  13   2       65.39       72.83     13.84 o
   2  13   2       12.41       10.48     10.09 o
   3  13   2        0.23      -13.88      9.50 o
   4  13   2        0.86        3.13     10.21 o
   5  13   2       38.05       53.38     11.20 o
   6  13   2      207.85      239.58     33.76 o
   7  13   2       33.26       30.58     19.28 o
   1  14   2        0.21       -0.55     10.28 o
   2  14   2        2.01        5.17     13.86 o
   3  14   2        9.69        8.98     12.43 o
   4  14   2      169.22      155.87     20.17 o
  -5 -13   3       62.99       72.25     15.95 o
  -4 -13   3       59.85       75.23     16.70 o
  -3 -13   3        0.28       -8.45     11.37 o
  -2 -13   3       58.16       50.40     21.29 o
  -1 -13   3       44.69       39.13     13.25 o
   0 -13   3       45.28       48.19     17.77 o
  -7 -12   3      411.18      565.38     53.04 o
  -6 -12   3      129.23      151.24     15.76 o
  -5 -12   3       16.57       20.94     11.54 o
  -4 -12   3        4.60       16.70     11.74 o
  -3 -12   3        6.93        4.43      9.18 o
  -2 -12   3       26.16       49.35     14.30 o
  -1 -12   3      140.98      146.12     20.02 o
   0 -12   3      182.15      211.36     17.20 o
   1 -12   3      345.90      373.03     49.59 o
   2 -12   3        7.05       19.01     14.75 o
   3 -12   3       83.49      106.08     16.11 o
  -9 -11   3      667.18      907.56     66.77 o
  -8 -11   3      663.00      702.36     55.91 o
  -7 -11   3      177.76      252.11     35.74 o
  -6 -11   3       94.15      102.76     13.44 o
  -5 -11   3      234.92      243.35     20.19 o
  -4 -11   3       36.59       39.35     10.38 o
  -3 -11   3       65.58       47.91     11.15 o
  -2 -11   3       16.04        4.67      8.72 o
  -1 -11   3      584.88      594.10     51.19 o
   0 -11   3      313.88      301.13     18.22 o
   1 -11   3      479.21      492.55     25.40 o
   2 -11   3       67.13       61.88     13.26 o
   3 -11   3      292.57      264.63     21.19 o
   4 -11   3       96.21       95.26     17.98 o
   5 -11   3      129.39      165.93     19.47 o
 -10 -10   3      468.33      489.79     49.38 o
  -9 -10   3      352.99      346.85     40.38 o
  -8 -10   3      554.47      525.22     46.87 o
  -7 -10   3      626.03      576.81     48.19 o
  -6 -10   3      660.22      626.53     27.80 o
  -5 -10   3       32.97       42.40     10.89 o
  -4 -10   3        1.07        2.48      7.18 o
  -3 -10   3       89.12       80.54     11.55 o
  -2 -10   3      321.68      338.08     17.35 o
  -1 -10   3      332.05      325.24     30.82 o
   0 -10   3      392.39      402.67     22.16 o
   1 -10   3     1016.56     1032.37     46.49 o
   2 -10   3      297.43      289.11     17.23 o
   3 -10   3      239.77      213.71     18.14 o
   4 -10   3      169.90      196.77     17.33 o
   5 -10   3      135.19      130.05     24.25 o
   6 -10   3       12.52       16.78      9.88 o
 -11  -9   3        2.69        5.65     20.65 o
 -10  -9   3      240.35      243.02     35.04 o
  -9  -9   3      430.45      422.84     42.23 o
  -8  -9   3      776.98      756.06     54.59 o
  -7  -9   3       95.05       70.69     19.99 o
  -6  -9   3       92.04      104.12      9.14 o
  -5  -9   3       33.93       15.31      7.29 o
  -4  -9   3        1.10        1.28      6.62 o
  -3  -9   3       38.85       38.26      8.64 o
  -2  -9   3      546.05      515.07     21.52 o
  -1  -9   3      399.11      405.08     17.90 o
   0  -9   3      885.45      935.89     39.75 o
   1  -9   3       54.28       71.79     11.11 o
   2  -9   3      294.58      333.04     23.87 o
   3  -9   3      599.68      585.11     27.53 o
   4  -9   3      126.27      111.47     15.49 o
   5  -9   3       15.69        2.31      9.18 o
   6  -9   3       43.99       44.35      9.12 o
   7  -9   3       13.60      -17.78     18.98 o
   8  -9   3       93.76      103.17     34.29 o
 -12  -8   3        2.43      -12.18     19.55 o
 -11  -8   3      130.23      140.90     30.71 o
 -10  -8   3       93.23      122.09     22.41 o
  -9  -8   3      161.56      218.22     23.97 o
  -8  -8   3      175.18      189.84     27.80 o
  -7  -8   3       54.72       39.63     16.33 o
  -6  -8   3        5.86        5.83      5.50 o
  -5  -8   3        6.18        4.74      5.33 o
  -4  -8   3      137.04      134.10     11.78 o
  -3  -8   3        8.83       -3.15      8.82 o
  -2  -8   3      997.26      954.46     33.29 o
  -1  -8   3      335.73      317.72     15.00 o
   0  -8   3      153.65      165.14     11.69 o
   1  -8   3      383.42      400.56     20.03 o
   2  -8   3      322.58      333.62     15.98 o
   3  -8   3      103.39      113.95     10.82 o
   4  -8   3       94.07       88.16     13.92 o
   5  -8   3       50.13       54.39     28.97 o
   6  -8   3      501.73      462.74     62.16 o
   7  -8   3      158.67      181.86     37.38 o
   8  -8   3       40.56       26.52     25.02 o
   9  -8   3        3.29        8.83     24.36 o
 -12  -7   3       80.60       85.66     22.85 o
 -11  -7   3      284.63      317.00     30.75 o
 -10  -7   3      248.69      256.55     26.55 o
  -9  -7   3       21.98       50.92     16.31 o
  -8  -7   3       86.73      111.56     22.06 o
  -7  -7   3       17.20        0.18     11.39 o
  -6  -7   3        4.77        4.11     17.10 o
  -5  -7   3       66.63       75.02      6.57 o
  -4  -7   3      713.08      682.15     18.85 o
  -3  -7   3     1144.36     1117.10     26.43 o
  -2  -7   3     1421.20     1473.97     32.52 o
  -1  -7   3     1841.12     1870.16     42.90 o
   0  -7   3      884.48      932.38     26.09 o
   1  -7   3      119.70      134.45     11.46 o
   2  -7   3      158.99      159.43      9.39 o
   3  -7   3      264.89      252.89     13.23 o
   4  -7   3        5.70       -1.58      4.87 o
   5  -7   3        0.62       -3.10      5.46 o
   6  -7   3      230.31      215.53     34.33 o
   7  -7   3       10.89        0.93     19.64 o
   8  -7   3      184.31      241.47     38.97 o
   9  -7   3      354.77      343.46     45.28 o
  10  -7   3       39.63       28.24     26.39 o
 -13  -6   3      282.05      322.12     34.87 o
 -12  -6   3        8.07      -11.84     16.54 o
 -11  -6   3      509.87      565.73     68.58 o
 -10  -6   3      720.52      739.26     41.63 o
  -9  -6   3      588.08      543.05     42.76 o
  -8  -6   3      401.69      395.88     34.60 o
  -7  -6   3        8.62       10.59     10.94 o
  -6  -6   3       20.12       22.34      6.40 o
  -5  -6   3      576.44      572.57     15.19 o
  -4  -6   3      586.00      582.83     16.14 o
  -3  -6   3     7729.07     8104.64    134.75 o
  -2  -6   3     5375.90     5518.12     95.01 o
  -1  -6   3     1459.02     1470.93     34.76 o
   0  -6   3      714.15      733.95     21.42 o
   1  -6   3       97.59      117.78      7.58 o
   2  -6   3       37.27       39.04      5.98 o
   3  -6   3       28.23       18.46      4.82 o
   4  -6   3        2.16       -1.12      3.51 o
   5  -6   3       17.25       21.38      4.32 o
   6  -6   3      382.70      357.00     38.79 o
   7  -6   3      522.40      551.52     49.56 o
   8  -6   3      671.19      635.59     54.23 o
   9  -6   3      534.21      498.35     50.84 o
  10  -6   3      655.62      763.70     63.63 o
 -13  -5   3      128.32      136.36     26.37 o
 -12  -5   3      211.45      162.01     26.63 o
 -11  -5   3      703.37      657.59     41.23 o
 -10  -5   3      438.86      497.02     34.38 o
  -9  -5   3      358.75      367.09     27.69 o
  -8  -5   3       42.66       27.93     14.83 o
  -7  -5   3       90.36       94.74     17.56 o
  -6  -5   3        4.32        0.73      3.92 o
  -5  -5   3     1495.83     1510.39     27.23 o
  -4  -5   3      685.29      637.15     18.92 o
  -3  -5   3     5485.94     5448.38     92.52 o
  -2  -5   3     2656.61     2538.19     47.28 o
  -1  -5   3      862.68      886.57     29.25 o
   0  -5   3      348.55      329.80     12.47 o
   1  -5   3      311.93      333.84     12.57 o
   2  -5   3       21.72       19.15      6.81 o
   3  -5   3      865.05      892.31     20.37 o
   4  -5   3      331.45      335.00     10.72 o
   5  -5   3     1434.90     1480.84     32.78 o
   6  -5   3      968.40     1030.15     61.91 o
   7  -5   3      288.32      251.18     32.52 o
   8  -5   3      246.19      225.32     33.14 o
   9  -5   3      195.20      242.62     36.01 o
  10  -5   3      833.94      883.46     64.96 o
  11  -5   3      342.01      321.17     42.01 o
 -13  -4   3       36.67       37.99     22.17 o
 -12  -4   3      306.63      337.30     33.16 o
 -11  -4   3      303.51      289.86     29.17 o
 -10  -4   3      250.25      275.28     27.04 o
  -9  -4   3      618.14      526.03     48.50 o
  -8  -4   3       35.64       20.21     13.19 o
  -7  -4   3        5.36        4.38      3.69 o
  -6  -4   3      212.12      227.92     10.53 o
  -5  -4   3      774.25      721.07     14.63 o
  -4  -4   3      854.16      714.03     15.50 o
  -3  -4   3     1541.57     1685.72     36.31 o
  -2  -4   3     1438.60     1361.75     27.81 o
  -1  -4   3      476.06      470.20     20.86 o
   0  -4   3        1.94        8.13      2.79 o
   1  -4   3       92.26       88.50      5.56 o
   2  -4   3     1426.27     1549.96     33.70 o
   3  -4   3     2438.37     2607.28     42.62 o
   4  -4   3     1251.31     1203.51     21.98 o
   5  -4   3     1871.66     1990.76     43.15 o
   6  -4   3      453.50      450.68     17.94 o
   7  -4   3      188.17      122.55     23.26 o
   8  -4   3      425.43      499.81     42.32 o
   9  -4   3      175.32      143.20     27.71 o
  10  -4   3      399.92      377.48     40.60 o
  11  -4   3      138.36      158.29     30.98 o
  12  -4   3       33.62       43.03     23.52 o
 -13  -3   3       11.06       25.85     21.60 o
 -12  -3   3       85.49      169.07     26.75 o
 -11  -3   3      535.26      524.08     37.17 o
 -10  -3   3      348.46      376.99     33.16 o
  -9  -3   3       11.51        6.56     12.30 o
  -8  -3   3      102.89       99.29     11.78 o
  -7  -3   3      205.18      192.35     15.66 o
  -6  -3   3     1953.31     1863.01     71.26 o
  -5  -3   3      641.98      601.34     17.09 o
  -4  -3   3     2949.72     2859.63     45.76 o
  -3  -3   3     6304.83     6415.94    106.40 o
  -2  -3   3      483.00      430.85     12.56 o
  -1  -3   3      150.80      132.04      6.44 o
   0  -3   3     1023.99     1240.26     24.40 o
   1  -3   3        6.66        3.85      2.18 o
   2  -3   3       20.28        3.04      2.61 o
   3  -3   3       72.39       41.80      3.39 o
   4  -3   3        4.11        1.50      3.52 o
   5  -3   3      689.15      689.10     18.36 o
   6  -3   3      945.14      839.08     32.28 o
   7  -3   3      524.93      537.65     24.90 o
   8  -3   3       89.76       49.34     17.78 o
   9  -3   3       27.24       28.11     17.21 o
  10  -3   3       11.31       33.71     19.20 o
  11  -3   3        2.07        6.71     17.70 o
  12  -3   3        4.97       12.62     19.77 o
 -13  -2   3       28.68       13.48     22.17 o
 -12  -2   3      358.41      362.72     35.03 o
 -11  -2   3       10.92       35.25     18.28 o
 -10  -2   3       17.31       20.17     15.05 o
  -9  -2   3      147.17      142.85     19.89 o
  -8  -2   3       55.41       80.94     10.45 o
  -7  -2   3      316.85      311.83     14.40 o
  -6  -2   3      719.61      704.63     29.71 o
  -5  -2   3     7318.00     7541.60    124.54 o
  -4  -2   3     5434.98     5613.52     84.30 o
  -3  -2   3      642.50      567.33     13.49 o
  -2  -2   3      338.20      315.77      8.60 o
  -1  -2   3      245.73      254.71      7.75 o
   0  -2   3       25.35       33.67      3.09 o
   1  -2   3       13.06       11.89      2.29 o
   2  -2   3      157.56      186.52      6.34 o
   3  -2   3      644.91      655.97     12.27 o
   4  -2   3     2045.12     1927.92     45.15 o
   5  -2   3     2837.63     2942.77     57.23 o
   6  -2   3      260.08      235.94     10.57 o
   7  -2   3      760.09      722.20     28.13 o
   8  -2   3      856.01      865.63     32.54 o
   9  -2   3      387.74      330.17     30.18 o
  10  -2   3        7.21        8.91     15.00 o
  11  -2   3        5.78        3.27     14.83 o
  12  -2   3      108.30      103.17     23.48 o
 -13  -1   3       78.66       58.81     24.68 o
 -12  -1   3      223.58      271.61     38.99 o
 -11  -1   3       38.85       58.51     21.00 o
 -10  -1   3       11.70        6.02     14.80 o
  -9  -1   3        2.38       -1.22     16.90 o
  -8  -1   3       70.84       74.68      9.66 o
  -7  -1   3        4.30        8.83      5.13 o
  -6  -1   3      806.98      879.72     43.15 o
  -5  -1   3      659.15      571.92     15.83 o
  -4  -1   3     8166.00     8643.64    127.13 o
  -3  -1   3     7368.12     7572.59    123.30 o
  -2  -1   3      250.02      189.29      6.13 o
  -1  -1   3     1851.32     2197.35     32.75 o
   0  -1   3       39.79       46.97      3.86 o
   1  -1   3       39.43       36.27      2.66 o
   2  -1   3      221.03      199.31      5.23 o
   3  -1   3      463.02      373.55     11.77 o
   4  -1   3     1055.39     1109.49     23.42 o
   5  -1   3     1330.12     1360.63     41.20 o
   6  -1   3     1077.67     1002.40     32.65 o
   7  -1   3     1929.61     1982.25     58.19 o
   8  -1   3     1199.74     1266.93     41.17 o
   9  -1   3      695.32      694.69     26.85 o
  10  -1   3      201.11      209.48     23.26 o
  11  -1   3      267.63      245.75     25.33 o
  12  -1   3      137.15      134.90     22.24 o
  13  -1   3      559.32      601.92     42.41 o
 -13   0   3       36.70       40.86     32.26 o
 -12   0   3      184.73      218.46     32.77 o
 -11   0   3       79.74      106.85     24.57 o
 -10   0   3       12.59        7.90     15.81 o
  -9   0   3      215.76      217.61     25.92 o
  -8   0   3      486.73      512.27     28.60 o
  -7   0   3     1129.24     1140.40     40.77 o
  -6   0   3     1740.98     1658.73     41.29 o
  -5   0   3       19.04        8.24      3.16 o
  -4   0   3     4520.08     4736.15     71.36 o
  -3   0   3      639.61      849.30     17.49 o
  -2   0   3     1549.57     1504.99     23.47 o
  -1   0   3     6476.04     7220.15     98.65 o
   0   0   3      171.93      177.86      5.20 o
   1   0   3        5.62        0.28      1.13 o
   2   0   3     1836.45     1974.13     44.01 o
   3   0   3      247.41      211.82      6.63 o
   4   0   3      762.65      683.01     22.46 o
   5   0   3       23.72       11.40      7.18 o
   6   0   3      831.62      857.61     27.13 o
   7   0   3     1199.79     1179.58     43.05 o
   8   0   3      799.72      843.16     48.65 o
   9   0   3      272.21      286.98     14.15 o
  10   0   3        4.19        5.22      7.15 o
  11   0   3      126.67      107.67     16.37 o
  12   0   3      556.99      608.76     37.42 o
  13   0   3      350.62      366.58     28.82 o
 -13   1   3      724.75      781.17     70.83 o
 -12   1   3       11.77       -3.01     21.86 o
 -11   1   3      585.84      593.77     45.20 o
 -10   1   3      867.60      816.87     49.58 o
  -9   1   3     2969.24     2961.13    105.51 o
  -8   1   3     1517.30     1588.82     65.14 o
  -7   1   3      421.12      439.29     15.54 o
  -6   1   3     1215.82     1207.39     28.01 o
  -5   1   3      557.66      528.10     13.82 o
  -4   1   3     1663.29     1757.28     29.08 o
  -3   1   3      655.71      613.43     12.69 o
  -2   1   3      119.93      122.88      4.33 o
  -1   1   3      558.43      688.08     12.33 o
   0   1   3      254.51      225.32      5.81 o
   1   1   3      338.08      340.91      9.60 o
   2   1   3      764.22      711.68     18.01 o
   3   1   3      163.13      124.60      4.46 o
   4   1   3     4697.02     4788.15    125.20 o
   5   1   3       28.37       53.94      4.59 o
   6   1   3      231.23      180.39      8.67 o
   7   1   3      533.19      540.07     17.66 o
   8   1   3      107.84      109.94      6.73 o
   9   1   3       93.11      110.33      7.06 o
  10   1   3      172.86      177.18     11.74 o
  11   1   3      160.67      193.24     13.59 o
 -13   2   3       89.45       69.81     37.73 o
 -12   2   3      249.48      198.72     33.27 o
 -11   2   3       81.40      102.22     26.25 o
 -10   2   3      261.78      305.21     33.62 o
  -9   2   3      580.35      574.92     40.72 o
  -8   2   3      731.17      781.02     44.68 o
  -7   2   3     3568.21     3599.45     66.76 o
  -6   2   3     1131.67     1121.07     25.48 o
  -5   2   3     1303.51     1303.49     22.99 o
  -4   2   3       15.73       16.61      3.00 o
  -3   2   3      393.82      468.02     10.62 o
  -2   2   3     1669.42     1730.63     29.99 o
  -1   2   3     2968.34     2969.62     46.26 o
   0   2   3      227.25      291.44     12.06 o
   1   2   3     3857.61     4209.62     70.41 o
   2   2   3     5097.56     5258.62     96.27 o
   3   2   3     1502.74     1374.38     32.49 o
   4   2   3     1821.15     1683.31     64.16 o
   5   2   3       95.51       51.16      4.43 o
   6   2   3      334.64      358.71     13.94 o
 -12   3   3        0.58        4.23     22.19 o
 -11   3   3       72.87       70.73     26.37 o
 -10   3   3       31.30       60.93     22.37 o
  -9   3   3      113.36      125.02     44.48 o
  -8   3   3      824.90      872.86     60.04 o
  -7   3   3      635.81      585.66     21.54 o
  -6   3   3      589.58      543.85     16.18 o
  -5   3   3     2622.37     2590.38     40.19 o
  -4   3   3       52.14       85.02      6.15 o
  -3   3   3      413.26      443.22     11.85 o
  -2   3   3       14.39       23.20      3.28 o
  -1   3   3     1162.42     1000.80     18.74 o
   0   3   3     2967.80     3023.03     48.10 o
   1   3   3     3466.61     3232.97     55.94 o
   2   3   3      979.87      896.58     16.16 o
   3   3   3     3535.59     3095.94     69.12 o
   4   3   3     1952.10     1889.92     45.87 o
   5   3   3      427.08      336.99     12.23 o
   6   3   3      501.54      459.78     33.22 o
   7   3   3       17.02       20.25      3.52 o
 -12   4   3       33.57       16.02     33.01 o
 -11   4   3       34.37       13.97     22.23 o
 -10   4   3      214.65      195.42     40.16 o
  -9   4   3       45.03       61.59     22.55 o
  -8   4   3      157.97      164.22     59.44 o
  -7   4   3      452.20      476.58     24.32 o
  -6   4   3      508.13      466.64     11.96 o
  -5   4   3      855.62      908.03     19.37 o
  -4   4   3      687.55      713.08     18.42 o
  -3   4   3      122.74      143.07      8.52 o
  -2   4   3      291.94      286.70     12.48 o
  -1   4   3      518.99      458.75     11.24 o
   0   4   3     1576.66     1490.49     28.99 o
   1   4   3     2148.06     2263.29    123.77 o
   2   4   3     9972.45    10363.81    152.40 o
   3   4   3     5535.00     5657.10    149.22 o
   4   4   3      426.04      364.47      9.59 o
   5   4   3      193.37      161.90      8.97 o
   6   4   3       13.18       16.56      7.78 o
   7   4   3       83.19       73.40      6.56 o
   8   4   3       53.27       48.48      5.58 o
   9   4   3       16.86       16.06      9.75 o
 -11   5   3       70.45      106.43     71.51 o
 -10   5   3       76.88       95.71     27.00 o
  -9   5   3      120.92      110.49     26.20 o
  -8   5   3      140.25      128.85     41.86 o
  -7   5   3      334.40      363.29     33.57 o
  -6   5   3      295.96      291.83      9.94 o
  -5   5   3     1230.02     1261.89     25.57 o
  -4   5   3        1.87        2.43      3.10 o
  -3   5   3       15.38       15.89      3.85 o
  -2   5   3      795.44      747.38     20.94 o
  -1   5   3     1682.02     1652.81     37.10 o
   0   5   3     6823.90     6951.08    129.56 o
   1   5   3     5603.83     5667.21     94.58 o
   2   5   3      118.49       70.63      4.73 o
   3   5   3      594.53      586.76     12.33 o
   4   5   3       54.64       47.18      4.43 o
   5   5   3       18.15       21.23      4.19 o
   6   5   3      157.46      140.25     14.18 o
   7   5   3      105.23      113.02      9.26 o
   8   5   3     2262.43     2289.25     65.98 o
   9   5   3      673.69      711.74     25.53 o
  10   5   3      835.85      911.33     30.18 o
 -11   6   3      139.78       88.96     40.29 o
 -10   6   3      124.75      175.45     39.36 o
  -9   6   3       56.51       72.23     42.92 o
  -8   6   3      114.00       92.60     24.20 o
  -7   6   3      387.36      395.96     17.58 o
  -6   6   3       26.26       34.71      6.73 o
  -5   6   3      285.24      278.87     11.27 o
  -4   6   3      159.42      148.02      8.19 o
  -3   6   3      177.38      167.46      9.60 o
  -2   6   3      658.63      659.48     18.30 o
  -1   6   3     2603.29     2585.22     49.29 o
   0   6   3     1676.12     1591.91     30.75 o
   1   6   3     1626.54     1537.04     31.05 o
   2   6   3      483.87      468.65     14.01 o
   3   6   3      787.01      745.10     21.78 o
   4   6   3      947.57     1076.63     25.96 o
   5   6   3       23.30       13.56      3.82 o
   6   6   3     1130.42     1028.66     36.90 o
   7   6   3     1630.71     1606.48     51.46 o
   8   6   3     1006.88     1020.04     36.10 o
   9   6   3     1439.86     1444.91     47.02 o
  10   6   3     1104.96     1059.45     47.97 o
  11   6   3      503.65      536.79     28.86 o
 -10   7   3      183.77      241.87     51.37 o
  -9   7   3      200.37      213.32     48.37 o
  -8   7   3       56.63       54.04     27.98 o
  -7   7   3        1.74       -0.31      4.55 o
  -6   7   3      293.88      288.26     15.58 o
  -5   7   3        0.11       -1.81      4.38 o
  -4   7   3       43.71       42.66      6.55 o
  -3   7   3       18.68       10.64      4.57 o
  -2   7   3     1148.51     1165.16     28.01 o
  -1   7   3     1280.44     1230.56     28.71 o
   0   7   3     1501.07     1500.44     32.16 o
   1   7   3     2966.37     2901.46     57.00 o
   2   7   3      696.43      678.75     20.31 o
   3   7   3       51.17       32.88      5.48 o
   4   7   3      642.33      618.16     29.14 o
   5   7   3      418.26      396.30     14.11 o
   6   7   3      614.43      522.61    130.03 o
   7   7   3       94.68       92.76     13.90 o
   8   7   3       84.07       60.46     11.96 o
   9   7   3      131.59      137.46     16.06 o
  10   7   3      122.30      121.97     15.09 o
  11   7   3     1472.40     1389.14     62.62 o
  12   7   3      217.68      228.72     19.73 o
  13   7   3      175.31      174.18     18.49 o
  -9   8   3      158.06      100.44     40.29 o
  -8   8   3      218.59      310.32     54.59 o
  -7   8   3        4.91        1.68      7.14 o
  -6   8   3      138.13       99.73     15.95 o
  -5   8   3      270.18      248.55     32.71 o
  -4   8   3       42.02       57.89      8.48 o
  -3   8   3      177.60      161.16     11.73 o
  -2   8   3      101.12       96.50     15.09 o
  -1   8   3      891.53      921.83     27.32 o
   0   8   3     3535.35     3341.44     70.56 o
   1   8   3      530.54      544.68     17.11 o
   2   8   3      441.61      440.01     16.61 o
   3   8   3       16.18       14.76      4.65 o
   4   8   3        0.47        3.75      5.85 o
   5   8   3       52.82       53.51      8.85 o
   6   8   3       31.48       43.38     12.53 o
   7   8   3       28.04       28.42     10.81 o
   8   8   3      123.74      141.04     17.65 o
   9   8   3      131.00      147.26     18.18 o
  10   8   3      156.16      155.86     18.93 o
  11   8   3       57.13       86.71     15.40 o
  12   8   3       20.26       22.42     12.18 o
  -8   9   3       50.95       31.29     33.45 o
  -7   9   3        1.40        1.63      8.30 o
  -6   9   3       16.11        5.14      9.10 o
  -5   9   3      211.68      237.88     20.63 o
  -4   9   3      253.62      251.19     18.05 o
  -3   9   3      257.88      271.72     15.63 o
  -2   9   3     1070.03     1059.00     31.43 o
  -1   9   3      456.59      426.97     18.57 o
   0   9   3       93.63       78.07      9.64 o
   1   9   3      277.89      263.60     17.93 o
   2   9   3      748.76      720.65     23.25 o
   3   9   3       39.04       38.35      7.46 o
   4   9   3       95.99       87.62      8.82 o
   5   9   3       92.00      101.10     17.08 o
   6   9   3      696.17      632.68     39.67 o
   7   9   3      185.91      187.64     21.76 o
   8   9   3       53.43       72.28     15.80 o
   9   9   3       75.40       77.53     16.90 o
  10   9   3       57.13       81.77     17.17 o
  11   9   3       82.41       71.18     16.95 o
  12   9   3      117.22      129.74     20.03 o
  -7  10   3       59.39       35.18     11.52 o
  -6  10   3        1.60      -10.42     17.08 o
  -5  10   3      100.13      113.20     15.46 o
  -4  10   3      483.74      508.99     28.91 o
  -3  10   3      991.06     1007.70     35.85 o
  -2  10   3      409.69      456.37     27.28 o
  -1  10   3      640.51      622.60     23.67 o
   0  10   3      135.64      133.74     12.25 o
   1  10   3       93.47       69.61      9.81 o
   2  10   3      200.59      197.22     16.62 o
   3  10   3      195.84      175.96     13.62 o
   4  10   3      129.33      127.71     25.64 o
   5  10   3      158.27      157.67     22.11 o
   6  10   3      146.91      174.44     22.51 o
   7  10   3      515.83      508.63     37.64 o
   8  10   3      201.40      239.40     26.57 o
   9  10   3      344.22      313.36     30.05 o
  10  10   3       76.77       82.30     19.86 o
  11  10   3      116.94      124.13     22.06 o
  -6  11   3       73.40       85.77     16.63 o
  -5  11   3      532.59      525.26     28.66 o
  -4  11   3      597.72      697.71     42.58 o
  -3  11   3      911.20      903.92     37.60 o
  -2  11   3      782.46      817.11     29.30 o
  -1  11   3      407.35      430.62     21.09 o
   0  11   3      138.48      139.10     13.35 o
   1  11   3        0.33        1.34      6.69 o
   2  11   3        0.03       -2.14      7.22 o
   3  11   3      616.48      582.47     24.97 o
   4  11   3      162.39      164.71     16.29 o
   5  11   3      194.61      180.09     24.76 o
   6  11   3      262.15      242.58     28.24 o
   7  11   3      177.81      203.26     26.65 o
   8  11   3       37.87       41.66     17.30 o
   9  11   3      519.57      509.82     40.86 o
  10  11   3      295.85      292.49     32.21 o
  -5  12   3      107.33      114.96     20.41 o
  -4  12   3       56.41       53.41     13.76 o
  -3  12   3      585.25      605.38     32.13 o
  -2  12   3     1043.41     1106.64     36.44 o
  -1  12   3      267.09      263.00     18.29 o
   0  12   3      363.31      357.61     25.48 o
   1  12   3        4.40        6.24      8.67 o
   2  12   3       37.92       28.14     10.41 o
   3  12   3      327.13      330.42     24.32 o
   4  12   3      129.32      128.91     23.74 o
   5  12   3      324.11      307.31     33.45 o
   6  12   3      107.10      106.92     22.59 o
   7  12   3      123.80       77.05     21.14 o
   8  12   3      212.16      277.09     32.88 o
   9  12   3       19.07       13.42     16.24 o
  -3  13   3       50.04       51.81     17.36 o
  -2  13   3       15.91        1.06     13.88 o
  -1  13   3        8.31        6.35     10.07 o
   0  13   3       13.25       28.58     11.31 o
   1  13   3        4.09      -12.04      9.02 o
   2  13   3      108.62       73.37     13.46 o
   3  13   3       59.37       62.49     15.12 o
   4  13   3      139.60      126.66     17.44 o
   5  13   3      483.21      527.61     45.72 o
   6  13   3      202.92      183.18     29.83 o
   7  13   3       21.33       14.03     17.61 o
   1  14   3       22.87        3.54     10.44 o
   2  14   3      187.21      212.03     30.89 o
   3  14   3       79.91       57.41     17.61 o
   4  14   3      285.04      292.78     49.18 o
  -6 -12   4       50.24       38.66     12.71 o
  -5 -12   4       16.35       22.91     20.28 o
  -4 -12   4       11.30        7.66     11.12 o
  -3 -12   4        2.80       10.18     10.61 o
  -2 -12   4       78.56       65.02     15.93 o
  -1 -12   4      344.99      353.55     33.69 o
   0 -12   4      362.87      399.94     26.11 o
   1 -12   4      222.89      219.68     21.09 o
   2 -12   4      247.08      280.64     22.97 o
  -8 -11   4       57.51       40.78     22.51 o
  -7 -11   4        7.08       -4.50     17.48 o
  -6 -11   4       15.85        1.15     10.37 o
  -5 -11   4       48.45       47.72     16.70 o
  -4 -11   4       74.53       74.04     12.61 o
  -3 -11   4      262.23      315.42     20.70 o
  -2 -11   4      253.40      276.33     20.00 o
  -1 -11   4      989.71      933.59     36.45 o
   0 -11   4      601.82      597.91     29.17 o
   1 -11   4      320.14      312.13     22.13 o
   2 -11   4       82.37       74.66     13.97 o
   3 -11   4       18.54       16.11     11.07 o
   4 -11   4        0.40       -2.30     11.52 o
 -10 -10   4       59.48        9.27     20.39 o
  -9 -10   4      252.23      235.52     37.77 o
  -8 -10   4       35.81       59.00     24.54 o
  -7 -10   4      185.64      167.82     31.68 o
  -6 -10   4       38.89       38.11     22.73 o
  -5 -10   4      620.49      585.91     29.88 o
  -4 -10   4       71.96       61.99     11.34 o
  -3 -10   4      107.98      103.43     12.97 o
  -2 -10   4      333.27      363.93     18.43 o
  -1 -10   4      560.15      535.53     22.29 o
   0 -10   4      564.16      616.51     27.51 o
   1 -10   4      647.82      594.98     23.93 o
   2 -10   4       47.76       55.05     12.31 o
   3 -10   4        0.60        9.28      9.55 o
   4 -10   4       19.56       13.37     11.65 o
   5 -10   4        0.50        2.94      9.32 o
   6 -10   4        7.49       11.06      6.82 o
 -10  -9   4      259.83      287.59     40.69 o
  -9  -9   4       44.06       86.58     25.24 o
  -8  -9   4       16.03        9.00     17.48 o
  -7  -9   4       41.76       34.99     18.49 o
  -6  -9   4       79.92       96.16     16.77 o
  -5  -9   4       31.50       28.07     14.57 o
  -4  -9   4       76.25       87.89     11.43 o
  -3  -9   4      521.35      499.22     20.16 o
  -2  -9   4      590.69      561.81     21.18 o
  -1  -9   4     1143.30     1152.25     43.03 o
   0  -9   4      352.19      340.24     19.83 o
   1  -9   4      292.50      306.28     27.15 o
   2  -9   4       44.40       30.43      8.19 o
   3  -9   4        7.88       -3.43      7.98 o
   4  -9   4        8.39        3.04      9.50 o
   5  -9   4      192.55      228.45     40.97 o
   6  -9   4       18.58       10.84     10.13 o
   7  -9   4       14.68       22.02     24.09 o
 -11  -8   4        8.01       -5.60     21.01 o
 -10  -8   4      188.75      198.28     26.51 o
  -9  -8   4      338.31      336.31     39.76 o
  -8  -8   4       51.26       52.56     20.08 o
  -7  -8   4       77.77      101.76     23.79 o
  -6  -8   4      219.09      247.67     13.42 o
  -5  -8   4      197.21      218.68     14.47 o
  -4  -8   4      664.02      660.23     21.98 o
  -3  -8   4      675.91      667.71     22.32 o
  -2  -8   4     1204.53     1141.13     31.66 o
  -1  -8   4     1132.25     1132.03     31.59 o
   0  -8   4      392.60      402.84     17.65 o
   1  -8   4      268.07      291.31     32.66 o
   2  -8   4      474.77      455.13     26.02 o
   3  -8   4      129.79      117.45     12.82 o
   4  -8   4      407.85      425.92     20.75 o
   5  -8   4      182.22      191.31     16.67 o
   6  -8   4      272.53      279.34     40.73 o
   7  -8   4      422.26      410.09     49.20 o
   8  -8   4       21.85      -18.14     20.61 o
 -12  -7   4      131.89      150.39     28.48 o
 -11  -7   4      156.72      124.27     25.37 o
 -10  -7   4      327.20      374.06     51.79 o
  -9  -7   4        8.98       31.29     19.06 o
  -8  -7   4       50.83       15.97     15.40 o
  -7  -7   4        6.32       20.87     14.30 o
  -6  -7   4      188.33      186.96      9.92 o
  -5  -7   4     1013.58      970.69     26.68 o
  -4  -7   4     1133.18     1080.27     38.67 o
  -3  -7   4     1106.65     1084.77     26.90 o
  -2  -7   4     2757.18     2679.27     52.70 o
  -1  -7   4      387.30      352.17     15.53 o
   0  -7   4       46.33       44.28      7.66 o
   1  -7   4       32.75       41.61      7.23 o
   2  -7   4      711.16      670.91     31.27 o
   3  -7   4       67.50       58.84      7.99 o
   4  -7   4      469.19      485.73     20.94 o
   5  -7   4      891.00      866.31     32.51 o
   6  -7   4     1743.83     1746.80     97.08 o
   7  -7   4     1175.25     1188.22     77.27 o
   8  -7   4      330.45      327.00     43.64 o
   9  -7   4      163.00      201.40     38.08 o
 -12  -6   4       54.39       45.74     21.21 o
 -11  -6   4       68.29       77.14     21.45 o
 -10  -6   4       65.19       72.05     33.67 o
  -9  -6   4       74.74       67.47     21.71 o
  -8  -6   4      197.67      161.29     26.12 o
  -7  -6   4      560.87      564.45     43.42 o
  -6  -6   4        2.60       -2.67      4.77 o
  -5  -6   4      487.44      482.12     14.89 o
  -4  -6   4     2131.81     2100.22     42.03 o
  -3  -6   4     2023.15     1824.40     37.89 o
  -2  -6   4     1189.33     1158.48     33.84 o
  -1  -6   4      179.04      146.86     10.11 o
   0  -6   4      240.54      253.67     12.48 o
   1  -6   4       69.30       65.87      6.52 o
   2  -6   4       46.22       46.15      6.33 o
   3  -6   4      250.06      268.13     11.08 o
   4  -6   4     1060.53     1109.52     25.02 o
   5  -6   4      887.29      858.50     24.13 o
   6  -6   4      264.97      293.77     36.23 o
   7  -6   4       29.56       23.87     21.05 o
   8  -6   4       72.45       48.81     24.67 o
   9  -6   4       72.36       42.45     26.26 o
  10  -6   4       41.35       54.41     27.27 o
 -12  -5   4       17.11       20.97     19.78 o
 -11  -5   4       86.23       96.05     23.15 o
 -10  -5   4       10.44        3.58     14.61 o
  -9  -5   4      203.64      209.44     31.07 o
  -8  -5   4       21.51       18.71     15.05 o
  -7  -5   4      145.28      122.24     22.29 o
  -6  -5   4      128.89      139.60     13.94 o
  -5  -5   4      118.95      108.02      9.97 o
  -4  -5   4      803.57      732.05     27.49 o
  -3  -5   4     1084.75     1022.14     26.78 o
  -2  -5   4     3225.09     3524.90     63.97 o
  -1  -5   4     2057.45     2096.57     45.69 o
   0  -5   4       55.31       68.97     10.78 o
   1  -5   4      407.63      422.70     14.16 o
   2  -5   4       79.29       83.37     12.97 o
   3  -5   4      605.23      600.82     17.14 o
   4  -5   4      209.82      207.25      8.70 o
   5  -5   4      221.98      202.92     41.53 o
   6  -5   4      578.98      644.68     48.85 o
   7  -5   4       29.35       38.61     20.08 o
   8  -5   4      151.13      198.32     31.77 o
   9  -5   4      183.55      147.96     30.71 o
  10  -5   4        8.04        5.21     20.70 o
  11  -5   4        0.35      -10.72     20.26 o
 -13  -4   4      271.45      236.73     34.05 o
 -12  -4   4      109.45       84.21     24.52 o
 -11  -4   4        6.44       -8.62     15.81 o
 -10  -4   4       20.55       13.66     15.40 o
  -9  -4   4      261.24      216.81     30.80 o
  -8  -4   4      529.12      553.25     43.56 o
  -7  -4   4      399.24      354.95     23.94 o
  -6  -4   4      266.49      239.28     11.72 o
  -5  -4   4       54.24       77.98     10.76 o
  -4  -4   4      163.66      145.83      7.77 o
  -3  -4   4      816.22      875.14     20.81 o
  -2  -4   4      150.54      113.89      7.22 o
  -1  -4   4       20.20       16.96      4.36 o
   0  -4   4      854.33      948.91     21.27 o
   1  -4   4      395.82      362.25     11.35 o
   2  -4   4       38.70       30.04      4.14 o
   3  -4   4       27.90       21.66      4.02 o
   4  -4   4     2729.38     2570.09     46.44 o
   5  -4   4      768.66      747.94     29.97 o
   6  -4   4       60.77       59.04     18.09 o
   7  -4   4      100.41      106.53     23.48 o
   8  -4   4      168.95      142.89     25.55 o
   9  -4   4       24.34       31.82     19.95 o
  10  -4   4       90.07      118.93     26.79 o
  11  -4   4        9.70       -3.18     18.84 o
 -13  -3   4      262.45      319.93     38.42 o
 -12  -3   4       52.29       42.37     29.79 o
 -11  -3   4      265.37      308.87     45.03 o
 -10  -3   4      192.37      136.22     33.80 o
  -9  -3   4      482.18      435.77     40.69 o
  -8  -3   4      800.53      796.57     52.69 o
  -7  -3   4     1410.74     1471.47     42.32 o
  -6  -3   4      148.89      142.74      7.57 o
  -5  -3   4      367.71      337.55     11.75 o
  -4  -3   4      239.92      215.45     11.87 o
  -3  -3   4      636.03      625.92     16.29 o
  -2  -3   4        1.21        2.20      2.87 o
  -1  -3   4      170.81      182.99      8.26 o
   0  -3   4        0.39        1.03      2.43 o
   1  -3   4      448.09      477.07     14.56 o
   2  -3   4      251.29      239.28      9.64 o
   3  -3   4     2012.85     2074.20     34.53 o
   4  -3   4     2281.46     2333.41     48.51 o
   5  -3   4     1845.12     1881.30     71.32 o
   6  -3   4     1702.14     1770.61     55.21 o
   7  -3   4      130.52      110.50     20.48 o
   8  -3   4        2.96       12.93     14.21 o
   9  -3   4        1.99        2.16     14.65 o
  10  -3   4       53.62       55.65     20.17 o
  11  -3   4        7.64      -19.68     16.11 o
  12  -3   4      103.95      144.04     28.29 o
 -13  -2   4      105.52      152.47     39.01 o
 -12  -2   4       10.70       11.74     19.65 o
 -11  -2   4       15.37       15.23     18.92 o
 -10  -2   4      150.00      122.97     45.92 o
  -9  -2   4       37.05       66.46     22.59 o
  -8  -2   4      825.80      833.95     55.47 o
  -7  -2   4     1868.62     1908.26     42.43 o
  -6  -2   4     4042.39     4109.65     81.16 o
  -5  -2   4     6795.36     6826.03     95.18 o
  -4  -2   4       34.12       11.86      3.62 o
  -3  -2   4      183.34      186.99      7.87 o
  -2  -2   4        5.49       14.22      4.40 o
  -1  -2   4      133.11      127.65      6.66 o
   0  -2   4      199.83      248.04      8.38 o
   1  -2   4      130.09      105.80      5.04 o
   2  -2   4      337.14      339.34      8.72 o
   3  -2   4     2256.39     2274.36     36.47 o
   4  -2   4      974.63      929.82     22.42 o
   5  -2   4     3109.52     3141.05     70.94 o
   6  -2   4      392.12      431.34     18.02 o
   7  -2   4      243.55      267.10     39.27 o
   8  -2   4      616.59      626.63     40.69 o
   9  -2   4      123.76      113.41     20.12 o
  10  -2   4        2.95      -12.05     12.89 o
  11  -2   4      300.01      280.22     30.67 o
  12  -2   4      372.92      351.53     33.85 o
 -13  -1   4        3.97      -16.86     26.96 o
 -12  -1   4        3.08      -25.23     18.14 o
 -11  -1   4      163.02      136.05     27.67 o
 -10  -1   4      697.50      725.04     46.15 o
  -9  -1   4     1217.40     1222.66     93.99 o
  -8  -1   4     2857.62     2701.58    124.49 o
  -7  -1   4      711.68      692.38     19.87 o
  -6  -1   4     1105.69     1086.99     26.82 o
  -5  -1   4      552.41      547.21     12.15 o
  -4  -1   4     3454.62     3494.89     51.09 o
  -3  -1   4     2906.17     3192.99     51.16 o
  -2  -1   4      107.59      126.63      6.37 o
  -1  -1   4       12.32       16.06      2.75 o
   0  -1   4     2241.43     2238.22     39.90 o
   1  -1   4     1290.77     1220.97     21.74 o
   2  -1   4       51.51       28.28      2.72 o
   3  -1   4     2036.68     2063.54     41.80 o
   4  -1   4     1405.25     1411.97     58.60 o
   5  -1   4     1146.59     1199.15     29.98 o
   6  -1   4      232.23      215.62     12.82 o
   7  -1   4      204.96      217.30     15.03 o
   8  -1   4       41.63       42.44      7.76 o
   9  -1   4       67.14       74.93     15.58 o
  10  -1   4       34.75       30.58     13.55 o
  11  -1   4      233.53      240.55     25.55 o
  12  -1   4       47.77       70.21     18.36 o
 -13   0   4      124.41      156.75     43.20 o
 -12   0   4       58.64       60.96     25.17 o
 -11   0   4     1011.42      926.43     56.05 o
 -10   0   4     1310.68     1242.33     61.82 o
  -9   0   4       96.13      135.55     23.63 o
  -8   0   4      319.46      269.10     34.33 o
  -7   0   4       76.74       66.19      7.13 o
  -6   0   4      381.68      368.61     17.03 o
  -5   0   4      626.36      591.21     12.79 o
  -4   0   4      217.47      209.30      7.01 o
  -3   0   4       21.35        8.97      2.40 o
  -2   0   4        0.85       -1.09      2.37 o
  -1   0   4     1504.34     1318.42     28.43 o
   0   0   4     5101.74     5460.46     82.64 o
   1   0   4      707.70      596.95     20.71 o
   2   0   4     8937.18     9473.15    138.50 o
   3   0   4     1102.96     1068.93     39.47 o
   4   0   4       72.93       29.21      3.33 o
   5   0   4      673.65      716.04     24.93 o
   6   0   4        5.66       15.33      5.03 o
   7   0   4       12.31        9.19      6.05 o
   8   0   4      206.12      185.49     11.36 o
   9   0   4       14.99       21.42      6.01 o
  10   0   4      109.28      127.71     16.02 o
  11   0   4      360.53      346.28     26.35 o
  12   0   4       68.89       87.29     15.22 o
  13   0   4      178.38      249.81     22.15 o
 -13   1   4        4.84       11.08     32.21 o
 -12   1   4       84.49      103.10     28.54 o
 -11   1   4      221.27      215.50     34.53 o
 -10   1   4      113.09      121.97     25.32 o
  -9   1   4       87.88      127.48     24.19 o
  -8   1   4      121.30      130.58     22.10 o
  -7   1   4      140.42      130.91      8.21 o
  -6   1   4       36.98       46.37      4.90 o
  -5   1   4       33.17       27.83      3.48 o
  -4   1   4       16.09        8.69      2.50 o
  -3   1   4      465.99      532.28     13.52 o
  -2   1   4      375.25      396.76     16.39 o
  -1   1   4       48.83       35.57      3.00 o
   0   1   4     6351.74     6281.34     94.44 o
   1   1   4     3482.67     3851.00     65.58 o
   2   1   4     5496.69     5639.98     83.93 o
   3   1   4     4142.30     4359.72    109.83 o
   4   1   4     1675.11     1687.45     38.57 o
   5   1   4       36.91       35.18      5.48 o
   6   1   4      663.66      673.10     22.99 o
   7   1   4       45.95       66.04      6.47 o
   8   1   4      351.36      359.75     14.86 o
   9   1   4      586.41      553.93     44.31 o
  10   1   4      840.62      829.10     30.10 o
  11   1   4      147.87      146.91     14.43 o
 -12   2   4        2.11       17.78     22.76 o
 -11   2   4       59.91       62.47     25.04 o
 -10   2   4      309.81      335.02     36.47 o
  -9   2   4      749.83      777.35     54.48 o
  -8   2   4      337.52      333.47     36.23 o
  -7   2   4      577.75      546.09     16.95 o
  -6   2   4       51.11       44.28      3.45 o
  -5   2   4        3.67       -3.91      2.65 o
  -4   2   4      797.70      853.85     32.48 o
  -3   2   4      181.52      239.32     13.74 o
  -2   2   4       27.45       12.03      2.92 o
  -1   2   4      591.70      482.45     12.15 o
   0   2   4     3633.38     3522.31     55.50 o
   1   2   4     5715.59     6517.46    131.74 o
   2   2   4    10262.24    10697.15    172.27 o
   3   2   4     8789.92     8936.39    185.19 o
   4   2   4     1367.72     1353.08     53.11 o
   5   2   4      179.72      197.74     11.74 o
   6   2   4       35.06       34.06      5.16 o
   7   2   4      867.87      915.15     28.32 o
   8   2   4     1058.66      986.32     29.76 o
   9   2   4      171.91      181.02     13.37 o
 -12   3   4      316.29      302.33     53.00 o
 -11   3   4      739.79      773.94     56.03 o
 -10   3   4       34.72       25.24     22.07 o
  -9   3   4      311.59      293.25     67.87 o
  -8   3   4       62.15       68.00     19.70 o
  -7   3   4      138.90      152.91     15.49 o
  -6   3   4     1834.23     1883.51     35.79 o
  -5   3   4       82.71       92.97      5.91 o
  -4   3   4      507.60      578.54     21.47 o
  -3   3   4        3.39        1.55      2.60 o
  -2   3   4        4.18        3.70      2.65 o
  -1   3   4      314.77      258.29     18.04 o
   0   3   4     4606.49     4832.35     81.19 o
   1   3   4     8311.28     8533.11    140.02 o
   2   3   4     6596.86     7179.74    106.91 o
   3   3   4     2013.54     1991.46     45.89 o
   4   3   4     1191.81     1272.52     30.97 o
   5   3   4      558.63      587.83     15.70 o
   6   3   4      297.18      313.66     10.81 o
   7   3   4      370.88      360.98     14.80 o
   8   3   4      889.40      834.74     20.98 o
 -12   4   4      238.42      235.78     53.66 o
 -11   4   4      222.69      183.65     34.76 o
 -10   4   4       18.64       17.56     22.38 o
  -9   4   4      195.45      242.93     48.61 o
  -8   4   4       84.25       72.94     39.03 o
  -7   4   4       57.52       56.52     11.93 o
  -6   4   4       20.90       19.60      3.99 o
  -5   4   4        8.97        9.90      3.50 o
  -4   4   4        2.71        7.24      3.76 o
  -3   4   4      184.72      180.12      8.34 o
  -2   4   4      105.41       87.03      6.29 o
  -1   4   4     1478.19     1472.64     42.62 o
   0   4   4      139.14       88.49      5.91 o
   1   4   4      776.56      764.28     24.73 o
   2   4   4     1660.16     1559.73     27.49 o
   3   4   4      163.60      198.70      8.71 o
   4   4   4      426.27      445.86     16.68 o
   5   4   4      850.36      906.61     26.96 o
   6   4   4      573.19      521.62     18.56 o
   7   4   4      561.17      555.07     21.32 o
   8   4   4     2137.83     2012.39     57.69 o
   9   4   4     1331.20     1267.58     37.92 o
 -11   5   4      100.91      101.55     30.76 o
 -10   5   4      168.51      222.04     62.29 o
  -9   5   4      169.27      190.70     31.99 o
  -8   5   4       15.32       19.09     18.17 o
  -7   5   4      145.69      146.74     11.96 o
  -6   5   4      149.98      162.87      8.14 o
  -5   5   4       30.09       34.67      4.97 o
  -4   5   4      554.29      546.75     15.04 o
  -3   5   4      695.24      715.23     18.68 o
  -2   5   4      494.25      455.86     18.14 o
  -1   5   4     1596.65     1616.48     43.34 o
   0   5   4      114.27       81.00      6.19 o
   1   5   4      295.91      253.28     10.87 o
   2   5   4       71.34       47.17      4.34 o
   3   5   4       34.25       39.82      5.54 o
   4   5   4        1.69       -1.89      2.85 o
   5   5   4      381.93      420.04     16.89 o
   6   5   4      649.75      582.75     43.73 o
   7   5   4     2438.62     2264.67     89.60 o
   8   5   4      420.55      412.06     18.79 o
   9   5   4        4.39        9.70      7.06 o
  10   5   4        4.79        2.73      9.47 o
 -11   6   4      211.21      190.28     49.29 o
 -10   6   4       52.17       82.87     27.32 o
  -9   6   4      104.64      153.13     30.70 o
  -8   6   4      139.47      163.11     28.89 o
  -7   6   4       26.54       36.23      5.83 o
  -6   6   4      128.29      141.20     10.87 o
  -5   6   4        7.57        7.98      4.66 o
  -4   6   4     1477.81     1480.24     38.02 o
  -3   6   4     1133.76     1108.41     24.43 o
  -2   6   4      874.56      828.64     21.97 o
  -1   6   4     3532.13     3497.20     71.79 o
   0   6   4     1930.49     1945.46     43.78 o
   1   6   4     1642.68     1587.98     51.22 o
   2   6   4        8.58        6.05      3.37 o
   3   6   4       58.39       64.50      4.98 o
   4   6   4      679.64      675.56     17.16 o
   5   6   4      170.41      166.08     12.33 o
   6   6   4        6.09        7.53      5.28 o
   7   6   4       23.89       70.02     26.94 o
   8   6   4        4.42        6.73      6.30 o
   9   6   4     1541.33     1565.43     66.86 o
  10   6   4      323.03      351.49     22.86 o
  11   6   4       24.02       35.66      9.18 o
 -10   7   4      453.85      521.54     49.79 o
  -9   7   4       88.50       76.84     26.80 o
  -8   7   4       35.62       46.80     22.48 o
  -7   7   4        1.10       -6.28      6.73 o
  -6   7   4       37.65       28.92      7.79 o
  -5   7   4      133.65      130.16     13.58 o
  -4   7   4      141.80      146.55     11.26 o
  -3   7   4      675.44      681.60     20.70 o
  -2   7   4     2899.69     2881.36     56.49 o
  -1   7   4     1601.91     1597.66     35.01 o
   0   7   4      907.17      945.96     21.22 o
   1   7   4      677.50      667.52     16.04 o
   2   7   4        7.93        7.31      3.80 o
   3   7   4       20.52       19.11      5.26 o
   4   7   4      285.82      303.02     13.03 o
   5   7   4      155.55      188.35     18.05 o
   6   7   4      149.80      140.70     19.75 o
   7   7   4     1100.17     1018.76     49.82 o
   8   7   4      367.51      351.49     25.42 o
   9   7   4       96.72      108.12     15.27 o
  10   7   4      253.07      243.37     20.52 o
  11   7   4      393.04      375.18     25.90 o
  12   7   4       93.50      102.34     13.46 o
  -9   8   4       24.32       84.11     41.26 o
  -8   8   4       81.20       76.23     27.87 o
  -7   8   4       54.94       63.93     18.75 o
  -6   8   4      321.13      311.35     20.69 o
  -5   8   4        6.77       -3.57      6.91 o
  -4   8   4      319.35      352.44     15.93 o
  -3   8   4       94.16       98.20      9.41 o
  -2   8   4      103.55      112.89     11.18 o
  -1   8   4     1245.44     1235.71     33.88 o
   0   8   4     1806.51     1798.83     34.79 o
   1   8   4       63.96       65.29      7.33 o
   2   8   4       30.75       23.60      5.19 o
   3   8   4      157.09      126.68      8.11 o
   4   8   4      881.90      858.48     27.75 o
   5   8   4      713.97      671.86     39.27 o
   6   8   4      904.25      885.71     47.88 o
   7   8   4      399.69      347.07     26.87 o
   8   8   4      146.57      115.79     16.95 o
   9   8   4      118.63      116.94     16.81 o
  10   8   4       16.66       17.92     11.21 o
  11   8   4      102.69      108.42     16.42 o
  12   8   4      143.44      156.92     18.45 o
  -8   9   4       27.83      -21.31     29.30 o
  -7   9   4       22.57        6.65     14.10 o
  -6   9   4      297.56      295.67     24.24 o
  -5   9   4      607.74      620.93     29.06 o
  -4   9   4      951.66      927.96     32.39 o
  -3   9   4      536.83      600.10     25.87 o
  -2   9   4     1021.93      978.81     30.32 o
  -1   9   4        7.57        5.74      6.50 o
   0   9   4        3.31        4.18      5.86 o
   1   9   4      206.40      199.75     20.31 o
   2   9   4        0.60       -5.16      4.89 o
   3   9   4       16.76       24.19      8.21 o
   4   9   4      987.63      970.24     24.77 o
   5   9   4      804.10      690.49     42.36 o
   6   9   4     1016.89     1000.45     54.41 o
   7   9   4      453.64      426.68     32.35 o
   8   9   4      104.91      112.84     18.67 o
   9   9   4       10.95       12.49     11.61 o
  10   9   4        4.89        9.13     11.56 o
  11   9   4        3.98       -4.06     10.33 o
  -7  10   4      696.34      678.11     35.91 o
  -6  10   4      827.23      817.02     41.59 o
  -5  10   4      898.10      813.44     34.79 o
  -4  10   4      333.52      316.91     22.49 o
  -3  10   4      204.92      192.48     14.88 o
  -2  10   4      316.31      308.71     17.64 o
  -1  10   4       99.87       78.96     12.14 o
   0  10   4      169.39      164.35     13.35 o
   1  10   4       16.43       -0.38      6.68 o
   2  10   4      324.20      301.56     17.69 o
   3  10   4       83.74       91.19     22.08 o
   4  10   4      569.27      574.48     21.36 o
   5  10   4      296.99      303.65     29.04 o
   6  10   4     1094.49     1019.34     57.19 o
   7  10   4      914.39      865.81     51.90 o
   8  10   4      358.07      338.07     31.16 o
   9  10   4       34.66       38.70     15.84 o
  10  10   4       43.97       26.57     14.74 o
  11  10   4        0.08       -9.40     12.27 o
  -6  11   4       70.75       55.88     14.89 o
  -5  11   4      186.08      198.85     19.91 o
  -4  11   4      136.04      133.20     17.82 o
  -3  11   4      225.81      208.52     20.33 o
  -2  11   4      310.39      313.89     18.90 o
  -1  11   4       21.74       24.07      8.28 o
   0  11   4       32.57       29.88      8.94 o
   1  11   4      348.01      333.02     20.03 o
   2  11   4       27.83       35.12      9.56 o
   3  11   4      265.88      245.28     20.42 o
   4  11   4      206.63      239.03     33.32 o
   5  11   4      768.76      801.91     51.59 o
   6  11   4      899.56      826.67     52.95 o
   7  11   4      247.86      248.80     28.73 o
   8  11   4      463.08      493.76     39.80 o
   9  11   4       58.02       56.00     17.87 o
  10  11   4        1.49       -0.49     13.33 o
  -4  12   4       10.31        7.76     12.19 o
  -3  12   4       90.36      106.80     17.74 o
  -2  12   4       20.45        8.02     14.23 o
  -1  12   4        3.33        7.86      8.29 o
   0  12   4        1.65        1.11      8.00 o
   1  12   4        6.32        9.65      9.19 o
   2  12   4       11.83       -4.11      8.10 o
   3  12   4      738.68      771.04     37.03 o
   4  12   4      137.27      156.02     16.79 o
   5  12   4      229.23      196.51     27.71 o
   6  12   4      511.25      568.87     44.17 o
   7  12   4      123.47      136.40     25.24 o
   8  12   4      131.40      156.57     26.61 o
   9  12   4       61.16       81.24     22.24 o
  -2  13   4        6.98        6.04     14.02 o
  -1  13   4       89.54       92.47     14.83 o
   0  13   4        0.70        5.02      9.26 o
   1  13   4       95.61      117.59     25.38 o
   2  13   4       29.22       27.30     13.02 o
   3  13   4       62.74       36.29     13.65 o
   4  13   4      269.58      276.27     22.51 o
   5  13   4      537.07      589.78     47.84 o
   6  13   4      196.72      192.23     29.61 o
   7  13   4      113.91      168.93     28.86 o
   2  14   4      115.28      157.44     31.02 o
   3  14   4      669.94      650.91     40.14 o
  -5 -12   5      186.29      186.20     22.88 o
  -4 -12   5      477.81      471.61     31.86 o
  -3 -12   5      351.10      353.70     24.24 o
  -2 -12   5      222.93      287.18     78.31 o
  -1 -12   5      183.76      203.66     24.38 o
   0 -12   5      247.33      198.55     24.71 o
   1 -12   5       60.14       76.33     15.57 o
  -7 -11   5      310.56      275.50     41.44 o
  -6 -11   5        2.54      -10.08      9.72 o
  -5 -11   5       28.34       32.42     13.48 o
  -4 -11   5      151.35      173.47     17.53 o
  -3 -11   5       44.91       55.73     12.29 o
  -2 -11   5      472.46      438.60     26.75 o
  -1 -11   5      600.73      625.11     30.22 o
   0 -11   5      266.91      283.89     21.64 o
   1 -11   5       63.00       48.28     13.04 o
   2 -11   5      113.21       85.14     14.77 o
   3 -11   5       39.16       39.36     12.77 o
  -9 -10   5       63.52       50.53     25.77 o
  -8 -10   5       34.73        6.09     19.59 o
  -7 -10   5       35.86       19.46     19.24 o
  -6 -10   5        2.09        6.28     15.71 o
  -5 -10   5      144.47      139.50     17.07 o
  -4 -10   5      241.19      261.46     19.21 o
  -3 -10   5      301.59      294.92     24.90 o
  -2 -10   5      209.05      221.98     18.36 o
  -1 -10   5      378.34      385.70     24.73 o
   0 -10   5      728.83      688.24     30.70 o
   1 -10   5        7.36       -0.40     10.81 o
   2 -10   5       28.23       24.93     11.08 o
   3 -10   5      287.77      277.11     20.61 o
   4 -10   5      118.44      103.91     22.17 o
   5 -10   5      165.45      163.87     17.69 o
 -10  -9   5        6.44       -3.18     20.21 o
  -9  -9   5       27.75      -13.50     16.95 o
  -8  -9   5       76.30      102.42     29.17 o
  -7  -9   5       25.68       52.07     21.45 o
  -6  -9   5      166.39      159.19     15.59 o
  -5  -9   5      121.93      141.66     14.08 o
  -4  -9   5      345.96      342.90     20.39 o
  -3  -9   5       54.77       69.38     10.16 o
  -2  -9   5      549.59      554.72     23.31 o
  -1  -9   5      388.17      374.40     18.56 o
   0  -9   5        0.59       -3.21      6.31 o
   1  -9   5       72.59       55.56     11.02 o
   2  -9   5       48.27       35.51     10.56 o
   3  -9   5      534.60      491.88     24.78 o
   4  -9   5      446.05      423.10     27.76 o
   5  -9   5       84.93       84.66     13.56 o
   6  -9   5      116.41      117.78     33.19 o
   7  -9   5      356.79      358.42     49.47 o
 -11  -8   5        4.77      -11.52     24.40 o
 -10  -8   5        2.23       10.02     19.86 o
  -9  -8   5        1.85      -27.93     15.84 o
  -8  -8   5      399.91      393.94     43.56 o
  -7  -8   5      333.04      323.42     39.27 o
  -6  -8   5      609.82      589.68     27.81 o
  -5  -8   5      140.50      137.88     21.45 o
  -4  -8   5      576.19      582.32     21.54 o
  -3  -8   5       92.10       88.01     11.88 o
  -2  -8   5       47.54       51.34      8.72 o
  -1  -8   5       28.51       28.89      8.18 o
   0  -8   5        0.66       -6.51      5.72 o
   1  -8   5       21.21       35.03      9.13 o
   2  -8   5      142.04      128.16     13.93 o
   3  -8   5       59.51       57.82     10.86 o
   4  -8   5      456.70      480.43     27.86 o
   5  -8   5      500.56      492.88     25.84 o
   6  -8   5      723.91      803.63     63.94 o
   7  -8   5       52.60       44.31     25.37 o
   8  -8   5       56.69       57.54     26.30 o
 -11  -7   5      135.85      126.80     35.37 o
 -10  -7   5        0.00       -2.03     20.17 o
  -9  -7   5      231.54      284.76     38.30 o
  -8  -7   5      373.06      324.88     38.04 o
  -7  -7   5      225.65      283.35     36.01 o
  -6  -7   5     1241.47     1263.09     37.77 o
  -5  -7   5     1096.00     1089.78     34.95 o
  -4  -7   5      114.06      115.88     14.40 o
  -3  -7   5      119.52      133.40     11.80 o
  -2  -7   5      214.85      187.13     12.51 o
  -1  -7   5      228.68      243.14     13.95 o
   0  -7   5        0.77       -5.54      4.94 o
   1  -7   5      129.37      135.30     10.98 o
   2  -7   5       28.98       36.15      8.32 o
   3  -7   5      195.96      167.09     13.88 o
   4  -7   5      281.58      289.89     16.65 o
   5  -7   5      121.80      145.24     14.77 o
   6  -7   5      221.56      341.56     41.79 o
   7  -7   5      128.01      116.90     30.18 o
   8  -7   5       45.09       84.77     28.42 o
   9  -7   5        1.84        9.66     20.52 o
 -12  -6   5       51.22       49.04     23.86 o
 -11  -6   5        0.03       -0.69     18.50 o
 -10  -6   5       18.03       18.23     22.20 o
  -9  -6   5       70.12       58.96     23.48 o
  -8  -6   5      636.14      662.82     51.41 o
  -7  -6   5      323.48      381.14     38.66 o
  -6  -6   5      719.41      711.89     21.25 o
  -5  -6   5      651.85      645.64     18.87 o
  -4  -6   5      249.52      231.31     12.61 o
  -3  -6   5      970.86      994.14     25.41 o
  -2  -6   5        3.25        2.55      5.29 o
  -1  -6   5        9.56        7.73      5.50 o
   0  -6   5       33.79       25.69      6.43 o
   1  -6   5        3.91        1.75      4.40 o
   2  -6   5        5.65        2.10      5.70 o
   3  -6   5       22.61       17.81      6.01 o
   4  -6   5      198.97      200.79     10.54 o
   5  -6   5      402.79      414.38     24.58 o
   6  -6   5      708.18      794.98     57.76 o
   7  -6   5      920.98      840.04     61.21 o
   8  -6   5      331.30      302.90     40.07 o
   9  -6   5      164.61      164.29     34.55 o
  10  -6   5        3.59      -12.97     20.78 o
 -12  -5   5      179.85      221.42     32.97 o
 -11  -5   5       15.84       18.42     19.42 o
 -10  -5   5       85.69       77.09     27.71 o
  -9  -5   5      462.76      484.98     46.87 o
  -8  -5   5      871.02      914.13     62.27 o
  -7  -5   5      241.30      262.26     32.52 o
  -6  -5   5      108.68      121.06     11.12 o
  -5  -5   5      288.91      304.08     12.65 o
  -4  -5   5       29.28       18.26      4.82 o
  -3  -5   5      107.04       97.52      8.03 o
  -2  -5   5      754.94      750.42     33.02 o
  -1  -5   5       24.75       22.27      5.57 o
   0  -5   5      563.33      547.86     29.88 o
   1  -5   5       47.59       36.39      5.55 o
   2  -5   5     1654.75     1646.56     33.78 o
   3  -5   5       61.06       71.44      6.43 o
   4  -5   5       43.58       46.48      5.26 o
   5  -5   5     1161.09     1235.97     69.90 o
   6  -5   5      686.11      627.91     47.44 o
   7  -5   5      235.72      259.66     34.07 o
   8  -5   5       60.14        9.75     20.78 o
   9  -5   5        2.86      -10.68     18.27 o
  10  -5   5       44.00       66.02     25.51 o
 -12  -4   5        0.96       44.78     22.60 o
 -11  -4   5      182.08      175.78     28.67 o
 -10  -4   5      638.03      581.66     52.65 o
  -9  -4   5     1882.48     1938.01    101.76 o
  -8  -4   5      415.37      524.91     45.50 o
  -7  -4   5      742.31      701.17     50.31 o
  -6  -4   5      894.28      920.54     21.10 o
  -5  -4   5      550.60      529.65     15.53 o
  -4  -4   5      307.06      303.90     14.14 o
  -3  -4   5      129.51      130.60      8.33 o
  -2  -4   5       22.74       20.88      4.68 o
  -1  -4   5      163.81      172.96     11.11 o
   0  -4   5      288.88      272.34     10.61 o
   1  -4   5       44.80       51.77      5.56 o
   2  -4   5     1511.83     1382.18     61.83 o
   3  -4   5     1716.12     1713.95     38.05 o
   4  -4   5     1644.03     1628.66     33.03 o
   5  -4   5      136.05      114.85     12.82 o
   6  -4   5        2.62       -8.43     11.69 o
   7  -4   5        1.18        9.40     15.31 o
   8  -4   5       21.76       22.64     17.61 o
   9  -4   5       14.79        8.87     18.14 o
  10  -4   5      285.05      282.82     34.99 o
  11  -4   5      102.02       79.92     25.55 o
 -12  -3   5       12.77        3.31     21.23 o
 -11  -3   5       54.98       49.44     21.82 o
 -10  -3   5      533.29      521.96     51.01 o
  -9  -3   5     1815.09     1548.80     88.26 o
  -8  -3   5     2210.48     2458.82    118.18 o
  -7  -3   5     4687.78     4502.48    132.58 o
  -6  -3   5      236.50      245.34     12.46 o
  -5  -3   5      255.34      256.61     12.16 o
  -4  -3   5      169.81      159.41      9.32 o
  -3  -3   5       29.89       40.09      5.52 o
  -2  -3   5      113.46       86.57      6.93 o
  -1  -3   5        1.87       -2.04      3.44 o
   0  -3   5       92.20       70.04      6.00 o
   1  -3   5     2118.42     2061.89     38.97 o
   2  -3   5     1980.49     1939.84     41.49 o
   3  -3   5     4045.98     4077.41     78.60 o
   4  -3   5     1653.73     1704.53     32.69 o
   5  -3   5     1503.54     1422.96     38.32 o
   6  -3   5      431.80      405.24     33.58 o
   7  -3   5      259.87      259.35     27.98 o
   8  -3   5      229.42      248.40     28.33 o
   9  -3   5      229.12      240.72     28.99 o
  10  -3   5      818.18      894.10     57.06 o
  11  -3   5       16.70       10.02     18.93 o
 -13  -2   5       16.13       22.20     32.52 o
 -12  -2   5       23.87       34.39     24.41 o
 -11  -2   5      177.65      164.28     29.55 o
 -10  -2   5      399.30      325.41     42.85 o
  -9  -2   5     1275.87     1248.90     77.31 o
  -8  -2   5      176.10      246.77     33.49 o
  -7  -2   5      237.56      187.18     19.40 o
  -6  -2   5      744.10      710.24     15.44 o
  -5  -2   5       48.71       51.59      6.41 o
  -4  -2   5      476.98      567.02     17.47 o
  -3  -2   5      104.79       95.21      6.75 o
  -2  -2   5       43.44       33.28      4.92 o
  -1  -2   5     1277.79     1356.61     31.60 o
   0  -2   5       40.84       29.23      4.18 o
   1  -2   5     4531.73     4788.92     80.92 o
   2  -2   5     2271.87     2310.52     38.40 o
   3  -2   5     4081.81     4109.90     70.29 o
   4  -2   5     2715.22     2669.60     54.60 o
   5  -2   5      998.67      952.21     30.61 o
   6  -2   5      177.23      170.89     13.40 o
   7  -2   5        6.64       14.65     11.78 o
   8  -2   5      373.46      310.18     28.51 o
   9  -2   5      470.81      422.01     34.24 o
  10  -2   5      272.11      265.66     28.64 o
  11  -2   5      541.12      575.57     42.36 o
  12  -2   5       76.67       77.89     21.18 o
 -12  -1   5      142.66      155.32     31.19 o
 -11  -1   5      166.73      220.64     32.43 o
 -10  -1   5      281.94      273.74     50.00 o
  -9  -1   5       31.30       -4.81     18.62 o
  -8  -1   5      201.82      169.68     30.32 o
  -7  -1   5        9.35       22.89     10.33 o
  -6  -1   5        2.21        6.20      2.66 o
  -5  -1   5       75.22       79.08      5.73 o
  -4  -1   5     2578.71     2658.47     49.06 o
  -3  -1   5      516.15      535.75     14.98 o
  -2  -1   5     1378.92     1614.82     32.66 o
  -1  -1   5      904.69      892.59     22.84 o
   0  -1   5      126.53       73.26      5.24 o
   1  -1   5      857.29      811.83     24.92 o
   2  -1   5      753.68      628.31     13.53 o
   3  -1   5     1934.82     2053.35     37.22 o
   4  -1   5     2552.79     2622.43     63.89 o
   5  -1   5      501.66      508.05     17.37 o
   6  -1   5        4.68        6.14      3.74 o
   7  -1   5       74.05       85.06     11.03 o
   8  -1   5      120.67      132.25     18.14 o
   9  -1   5     1043.89     1022.73     53.48 o
  10  -1   5      330.89      361.11     29.35 o
  11  -1   5      194.16      217.51     24.05 o
  12  -1   5      126.75      132.21     21.05 o
 -12   0   5      411.80      443.01     45.15 o
 -11   0   5      200.42      195.24     34.07 o
 -10   0   5      315.58      302.27     68.78 o
  -9   0   5      158.91      215.08     37.51 o
  -8   0   5      200.33      182.56     31.20 o
  -7   0   5       32.63       34.21     11.39 o
  -6   0   5      129.47      117.19      5.50 o
  -5   0   5       91.56       92.08      5.94 o
  -4   0   5      225.81      257.66     11.12 o
  -3   0   5        3.07       10.18      3.10 o
  -2   0   5       80.32      148.41     14.97 o
  -1   0   5       17.01       -1.08      3.01 o
   0   0   5      237.33      151.00      8.01 o
   1   0   5     2874.43     2947.41     47.52 o
   2   0   5     2712.93     2816.01     44.86 o
   3   0   5      712.89      668.43     21.94 o
   4   0   5      400.80      360.65     16.38 o
   5   0   5      101.27      129.25      7.41 o
   6   0   5        0.68       -2.36      4.79 o
   7   0   5      562.07      536.66     21.95 o
   8   0   5      784.05      823.92     43.62 o
   9   0   5     1036.27     1003.14     49.47 o
  10   0   5      324.82      300.30     23.79 o
  11   0   5      359.40      385.29     28.11 o
  12   0   5      123.34      147.04     18.40 o
 -12   1   5      677.21      718.28     55.87 o
 -11   1   5      819.63      710.28     52.61 o
 -10   1   5     1788.25     1744.97     79.69 o
  -9   1   5      436.72      461.13     37.92 o
  -8   1   5       93.45      106.40     27.05 o
  -7   1   5        2.42        6.33      8.87 o
  -6   1   5        0.28       -1.39      2.87 o
  -5   1   5        0.18        9.22      3.24 o
  -4   1   5      125.04       93.72      6.26 o
  -3   1   5        2.82        6.04      3.08 o
  -2   1   5     1680.44     1635.51     32.77 o
  -1   1   5     1028.38     1000.93     19.68 o
   0   1   5     1451.27     1413.79     29.22 o
   1   1   5     3631.51     3870.35     69.38 o
   2   1   5     1206.11     1256.79     27.15 o
   3   1   5     1673.47     1748.97     50.21 o
   4   1   5      217.61      235.10     11.39 o
   5   1   5      348.05      334.52     15.99 o
   6   1   5     1250.22     1239.50     39.31 o
   7   1   5      922.98      944.54     31.68 o
   8   1   5      720.83      811.39     28.25 o
   9   1   5     2022.92     1981.98     61.74 o
  10   1   5      556.26      602.32     32.66 o
  11   1   5      478.29      468.83     28.29 o
  12   1   5      285.27      265.13     20.43 o
 -12   2   5       48.17       71.97     38.22 o
 -11   2   5      632.31      667.71     52.50 o
 -10   2   5      526.92      475.65     43.62 o
  -9   2   5      110.29      163.12     28.10 o
  -8   2   5     1393.87     1313.72     84.33 o
  -7   2   5        2.05        2.30     11.67 o
  -6   2   5       92.18       73.80      5.57 o
  -5   2   5       13.57       10.61      3.52 o
  -4   2   5      976.50      966.85     22.13 o
  -3   2   5     1593.04     1707.42     35.63 o
  -2   2   5     1688.11     1835.97     36.09 o
  -1   2   5      370.45      274.61     11.18 o
   0   2   5     2284.16     2370.83     42.69 o
   1   2   5     2850.76     2993.65     48.82 o
   2   2   5      861.48      920.50     17.69 o
   3   2   5        6.39       10.84      6.51 o
   4   2   5      529.09      613.54     15.84 o
   5   2   5      504.87      423.06     18.24 o
   6   2   5      683.40      707.75     25.55 o
   7   2   5      124.29      142.87     10.07 o
   8   2   5      676.54      682.83     24.29 o
   9   2   5     1540.98     1551.20     45.74 o
  10   2   5      652.44      664.08     22.84 o
 -12   3   5      198.41      242.18     52.51 o
 -11   3   5      399.76      390.33     44.49 o
 -10   3   5      446.32      459.54     67.41 o
  -9   3   5       60.91       57.03     22.64 o
  -8   3   5      193.81      179.35     28.09 o
  -7   3   5       83.92       81.46      9.52 o
  -6   3   5       28.04       31.38      4.58 o
  -5   3   5      770.47      777.36     19.51 o
  -4   3   5      954.05      903.55     21.58 o
  -3   3   5     1349.56     1313.88     28.28 o
  -2   3   5      292.64      260.24     17.87 o
  -1   3   5      695.12      587.73     31.19 o
   0   3   5     2879.50     3154.58     56.21 o
   1   3   5      135.85      172.77      7.07 o
   2   3   5      747.48      732.66     17.42 o
   3   3   5        1.99       -1.34      2.16 o
   4   3   5       77.33       75.14      4.70 o
   5   3   5       59.56       67.54      8.21 o
   6   3   5      280.79      302.31     25.29 o
   7   3   5      920.86      956.60     31.93 o
   8   3   5      415.34      384.41     16.86 o
   9   3   5       55.94       57.99     12.05 o
  10   3   5        3.61        8.97      6.91 o
 -11   4   5      275.05      233.67     38.03 o
 -10   4   5       98.30      111.08     28.47 o
  -9   4   5      191.03      176.18     30.94 o
  -8   4   5      193.31      236.45     32.29 o
  -7   4   5        5.86        2.09      4.77 o
  -6   4   5      425.52      435.26     14.90 o
  -5   4   5      671.04      663.99     21.86 o
  -4   4   5      856.89      894.42     21.99 o
  -3   4   5     1965.03     2017.18     40.23 o
  -2   4   5      956.26      891.05     24.39 o
  -1   4   5       77.03      118.29      8.41 o
   0   4   5     1315.42     1285.14     27.28 o
   1   4   5      788.81      779.57     18.55 o
   2   4   5      435.12      474.08     13.68 o
   3   4   5       20.80       26.03      4.52 o
   4   4   5      169.16      162.68      8.64 o
   5   4   5     2085.12     1939.41     46.53 o
   6   4   5      469.72      451.98     20.54 o
   7   4   5       26.62       16.27      5.86 o
   8   4   5      107.43       80.54      8.51 o
   9   4   5       38.47       41.19      6.73 o
  10   4   5       47.65       58.40      6.94 o
 -11   5   5      209.64      124.44     46.11 o
 -10   5   5      101.01      123.64     31.69 o
  -9   5   5      198.48      227.37     34.21 o
  -8   5   5        0.05      -17.15     16.27 o
  -7   5   5        8.76        4.96      6.50 o
  -6   5   5      371.23      368.95     14.38 o
  -5   5   5     1005.66     1005.66     28.39 o
  -4   5   5     2113.74     2058.16     41.78 o
  -3   5   5     1690.98     1667.41     38.89 o
  -2   5   5     1121.57     1060.33     28.70 o
  -1   5   5      609.36      607.38     19.58 o
   0   5   5      497.13      513.79     15.10 o
   1   5   5       59.62       71.25      7.00 o
   2   5   5      242.65      254.30      9.50 o
   3   5   5       61.55       47.03      3.90 o
   4   5   5      548.52      524.14     40.77 o
   5   5   5       97.70      110.33     11.43 o
   6   5   5      534.79      489.61     19.87 o
   7   5   5     2628.29     2648.49     77.91 o
   8   5   5     2198.98     2066.08     82.15 o
   9   5   5      116.39      137.91     11.27 o
  10   5   5      447.33      534.09     27.76 o
  11   5   5        5.16       10.02      6.27 o
 -10   6   5        3.24      -15.83     31.35 o
  -9   6   5      232.36      228.54     36.69 o
  -8   6   5       30.42       39.40     22.09 o
  -7   6   5       73.80       80.23     15.28 o
  -6   6   5      267.62      273.45     19.67 o
  -5   6   5     1478.70     1507.40     35.81 o
  -4   6   5     1325.86     1279.40     31.36 o
  -3   6   5      584.31      611.01     18.62 o
  -2   6   5      521.64      493.49     18.30 o
  -1   6   5     1453.28     1453.39     36.24 o
   0   6   5      200.91      192.05     11.21 o
   1   6   5      240.47      233.62     12.01 o
   2   6   5      127.17      119.25      7.38 o
   3   6   5      755.48      812.68     17.73 o
   4   6   5      161.14      146.57     12.30 o
   5   6   5      899.78      894.05     26.98 o
   6   6   5     1373.55     1284.01     54.36 o
   7   6   5      780.81      727.25     30.71 o
   8   6   5     2860.72     2692.88    108.12 o
   9   6   5     1367.01     1417.51     62.53 o
  10   6   5       64.59       64.47     11.12 o
  11   6   5        1.28        4.72      7.41 o
 -10   7   5        0.28      -11.34     22.51 o
  -9   7   5        2.88      -10.88     22.51 o
  -8   7   5      326.98      324.89     39.73 o
  -7   7   5      259.22      297.49     22.60 o
  -6   7   5      181.46      182.27     14.51 o
  -5   7   5      315.12      354.58     16.09 o
  -4   7   5      192.52      205.27     12.36 o
  -3   7   5     2308.01     2338.76     49.40 o
  -2   7   5      809.87      794.79     37.94 o
  -1   7   5     1058.80     1098.65     30.85 o
   0   7   5      195.03      197.01     14.25 o
   1   7   5       20.42       11.05      4.46 o
   2   7   5        7.47        8.25      4.17 o
   3   7   5      131.31      134.84      7.69 o
   4   7   5       80.17       82.07      6.96 o
   5   7   5      485.18      494.14     52.34 o
   6   7   5      379.73      341.07     19.81 o
   7   7   5     1368.48     1306.53     61.34 o
   8   7   5      548.88      494.16     30.89 o
   9   7   5       67.91       77.89     13.81 o
  10   7   5      235.17      235.60     20.61 o
  11   7   5        0.10        2.03      8.52 o
  12   7   5        5.11        6.80      9.13 o
  -9   8   5        9.98      -15.57     24.38 o
  -8   8   5      210.71      204.94     14.71 o
  -7   8   5      638.49      602.44     79.38 o
  -6   8   5     1217.22     1246.93     54.57 o
  -5   8   5     1021.48     1013.14     33.74 o
  -4   8   5      505.31      522.49     20.30 o
  -3   8   5      218.58      195.88     12.60 o
  -2   8   5      103.92       97.26      9.49 o
  -1   8   5      623.98      633.57     19.94 o
   0   8   5        0.00        3.45      4.73 o
   1   8   5       77.47       71.79      6.97 o
   2   8   5       23.66       14.58      5.25 o
   3   8   5      607.61      548.23     16.49 o
   4   8   5      301.57      281.92     18.10 o
   5   8   5      492.84      505.72     33.58 o
   6   8   5      547.83      531.05     34.86 o
   7   8   5      722.53      650.55     38.97 o
   8   8   5      108.93      105.16     16.72 o
   9   8   5      125.22      145.41     18.75 o
  10   8   5       16.58       35.52     12.80 o
  11   8   5      100.38       87.51     15.27 o
  12   8   5       40.30       55.43     13.33 o
  -8   9   5      518.92      517.58     48.42 o
  -7   9   5      792.09      750.88     33.83 o
  -6   9   5      748.81      844.17     44.59 o
  -5   9   5        4.70      -12.52      9.43 o
  -4   9   5        3.44       -1.65      6.45 o
  -3   9   5      110.20      111.82     10.97 o
  -2   9   5      126.77      131.89     13.75 o
  -1   9   5       88.71       82.40      9.15 o
   0   9   5      202.36      226.97     12.06 o
   1   9   5       25.92       19.15      6.77 o
   2   9   5      609.12      576.72     21.24 o
   3   9   5       81.85       81.24      8.42 o
   4   9   5      733.01      681.38     28.02 o
   5   9   5      965.96      971.94     53.84 o
   6   9   5      587.64      604.17     40.33 o
   7   9   5      733.00      735.28     45.06 o
   8   9   5       88.81      102.34     17.87 o
   9   9   5       41.73       41.61     14.39 o
  10   9   5      208.53      217.56     23.79 o
  11   9   5      140.36      170.78     21.84 o
  -7  10   5      159.86      143.31     18.83 o
  -6  10   5      193.97      221.76     23.23 o
  -5  10   5       94.40      106.97     16.23 o
  -4  10   5       93.01       85.29     21.25 o
  -3  10   5        0.84        1.35      7.02 o
  -2  10   5       14.23       21.50      8.22 o
  -1  10   5       51.15       51.75      9.47 o
   0  10   5      538.27      527.05     22.25 o
   1  10   5      354.05      369.25     18.66 o
   2  10   5       61.69       68.01     11.01 o
   3  10   5      103.11      122.21     17.88 o
   4  10   5      264.10      302.28     14.80 o
   5  10   5      189.80      176.12     23.56 o
   6  10   5     1200.39     1157.46     63.19 o
   7  10   5      973.22      937.12     55.29 o
   8  10   5       13.61       18.00     13.90 o
   9  10   5        1.24        1.85     11.87 o
  10  10   5       44.44       77.62     18.53 o
  -6  11   5      282.66      281.18     62.38 o
  -5  11   5      405.01      452.98     61.64 o
  -4  11   5      110.98      125.07     23.12 o
  -3  11   5       27.43       24.97     12.58 o
  -2  11   5       28.44       21.72      9.29 o
  -1  11   5       44.53       65.27     10.72 o
   0  11   5        1.09        0.45      7.54 o
   1  11   5      254.94      280.39     19.24 o
   2  11   5      102.86       92.96     12.68 o
   3  11   5       23.11       35.78     11.37 o
   4  11   5      271.62      256.11     19.08 o
   5  11   5      459.11      422.05     36.89 o
   6  11   5      256.10      281.23     30.58 o
   7  11   5      186.30      205.55     26.74 o
   8  11   5       38.73       14.78     14.78 o
   9  11   5        1.89       -9.13     12.93 o
  10  11   5      219.84      235.91     29.52 o
  -4  12   5       29.61       64.03     15.01 o
  -3  12   5       35.18       47.11     14.71 o
  -2  12   5      205.43      160.71     16.00 o
  -1  12   5      100.25       93.15     15.98 o
   0  12   5       84.22       77.47     13.49 o
   1  12   5      107.87       94.15     14.01 o
   2  12   5      350.08      333.24     21.50 o
   3  12   5      188.17      212.79     21.06 o
   4  12   5      212.76      223.78     19.37 o
   5  12   5      108.41      133.18     24.76 o
   6  12   5       98.49      116.32     23.52 o
   7  12   5        7.53       25.24     15.97 o
   8  12   5       98.05       91.96     23.12 o
  -2  13   5        5.25        2.76     14.35 o
  -1  13   5      133.97      116.13     16.21 o
   0  13   5      223.03      231.95     20.52 o
   1  13   5      318.31      343.62     23.35 o
   2  13   5      254.40      237.22     24.17 o
   3  13   5       39.91       41.79     15.25 o
   4  13   5      156.57      164.09     18.29 o
   5  13   5       15.27       25.42     16.20 o
   6  13   5        6.30        0.53     13.50 o
  -6 -11   6       36.00       33.04     12.85 o
  -5 -11   6      469.18      476.57     30.84 o
  -4 -11   6       40.89       34.77     11.97 o
  -3 -11   6      610.08      646.66     30.91 o
  -2 -11   6       68.32       74.69     13.89 o
  -1 -11   6       57.50       94.16     18.18 o
   0 -11   6        3.04       21.29     13.53 o
   1 -11   6       12.63        7.53     11.42 o
   2 -11   6       25.33       15.83     11.18 o
  -8 -10   6        6.69       14.56     21.84 o
  -7 -10   6      348.56      354.84     21.60 o
  -6 -10   6      467.25      461.70     28.17 o
  -5 -10   6      281.62      268.05     22.81 o
  -4 -10   6      101.96      117.95     15.18 o
  -3 -10   6      260.74      266.74     34.97 o
  -2 -10   6       33.93       37.52     11.08 o
  -1 -10   6        1.46        5.84      8.15 o
   0 -10   6        7.09       11.58      9.45 o
   1 -10   6       92.20       91.74     17.57 o
   2 -10   6       81.12       85.28     14.68 o
   3 -10   6        3.17       16.95     18.82 o
   4 -10   6       72.97       80.42     18.91 o
  -9  -9   6      135.75      171.00     36.41 o
  -8  -9   6      300.47      354.97     46.29 o
  -7  -9   6      634.79      597.64     58.36 o
  -6  -9   6      318.65      323.32     22.63 o
  -5  -9   6       86.61       83.57     14.50 o
  -4  -9   6      350.34      342.10     23.53 o
  -3  -9   6        3.42       -2.06      8.52 o
  -2  -9   6        7.85        7.18      7.53 o
  -1  -9   6        0.20      -11.32      6.61 o
   0  -9   6       63.29       91.57     15.40 o
   1  -9   6       32.04       32.64     27.45 o
   2  -9   6        1.81       -2.85      8.78 o
   3  -9   6       85.15       93.24     14.09 o
   4  -9   6      189.34      180.81     20.05 o
   5  -9   6       90.04       75.03     12.33 o
   6  -9   6       46.20       11.25     23.65 o
 -10  -8   6        0.52       12.31     23.34 o
  -9  -8   6      157.27      157.94     34.99 o
  -8  -8   6      769.81      754.34     62.84 o
  -7  -8   6      962.80      923.01     51.34 o
  -6  -8   6      510.65      617.72     30.37 o
  -5  -8   6      207.27      200.02     21.10 o
  -4  -8   6      416.78      410.95     22.06 o
  -3  -8   6       25.62       26.42      8.16 o
  -2  -8   6        1.66       -2.39      6.23 o
  -1  -8   6        8.36        1.07      6.68 o
   0  -8   6        7.56        2.81      6.62 o
   1  -8   6      235.19      245.06     18.03 o
   2  -8   6      169.51      189.65     20.52 o
   3  -8   6      454.60      473.35     23.67 o
   4  -8   6      496.75      507.84     29.07 o
   5  -8   6      241.07      284.37     24.01 o
   6  -8   6      185.01      179.38     36.36 o
   7  -8   6       93.56       54.15     25.77 o
 -11  -7   6       12.29      -37.64     21.84 o
 -10  -7   6      135.05      187.42     37.86 o
  -9  -7   6       75.41       24.32     22.59 o
  -8  -7   6      670.54      599.05     55.03 o
  -7  -7   6     1455.14     1419.65     50.51 o
  -6  -7   6      837.71      809.71     53.22 o
  -5  -7   6      365.67      388.72     20.54 o
  -4  -7   6      181.14      182.77     13.03 o
  -3  -7   6       29.48       23.18      7.52 o
  -2  -7   6        2.75        8.52      6.40 o
  -1  -7   6       32.83       24.94      7.29 o
   0  -7   6        8.10        1.48      6.48 o
   1  -7   6      385.79      414.45     23.68 o
   2  -7   6       99.33      106.20     12.86 o
   3  -7   6      280.40      292.62     27.66 o
   4  -7   6      773.41      800.09     35.19 o
   5  -7   6      820.45      831.46     32.86 o
   6  -7   6      600.19      460.22     47.57 o
   7  -7   6      514.67      550.38     52.47 o
   8  -7   6       28.57        1.81     19.02 o
 -11  -6   6       11.09       15.49     26.43 o
 -10  -6   6      124.65      120.43     31.95 o
  -9  -6   6      359.91      424.83     48.14 o
  -8  -6   6      864.27      827.95     63.19 o
  -7  -6   6      488.77      504.36     17.26 o
  -6  -6   6      382.61      425.88     20.30 o
  -5  -6   6      433.03      447.32     18.07 o
  -4  -6   6     1857.09     1834.43     44.49 o
  -3  -6   6        4.02        4.60      6.65 o
  -2  -6   6        1.53       -0.35      5.59 o
  -1  -6   6       84.69       84.85      9.84 o
   0  -6   6      786.76      729.32     23.81 o
   1  -6   6       23.01       21.05      6.69 o
   2  -6   6       22.85       12.95      7.24 o
   3  -6   6      866.27      858.24     29.36 o
   4  -6   6      804.75      826.90     27.87 o
   5  -6   6       86.26       89.68      8.53 o
   6  -6   6      466.50      421.43     42.81 o
   7  -6   6       16.53        9.22     21.18 o
   8  -6   6       28.72      -13.46     16.50 o
   9  -6   6       88.05       72.15     27.10 o
 -12  -5   6      305.27      276.62     45.50 o
 -11  -5   6      465.53      382.07     50.66 o
 -10  -5   6      364.26      300.70     43.38 o
  -9  -5   6      286.50      371.88     44.26 o
  -8  -5   6      495.86      482.11     48.32 o
  -7  -5   6      136.17      158.63     11.24 o
  -6  -5   6      668.61      708.18     22.30 o
  -5  -5   6      136.85      142.18      9.53 o
  -4  -5   6      284.98      293.90     19.28 o
  -3  -5   6       21.49       18.33      5.77 o
  -2  -5   6      178.42      171.55     12.16 o
  -1  -5   6      604.49      591.07     20.56 o
   0  -5   6      865.38      910.28     27.80 o
   1  -5   6      727.48      652.38     18.77 o
   2  -5   6     1093.01     1113.45     25.94 o
   3  -5   6       12.99       18.52      5.36 o
   4  -5   6      577.67      599.42     17.76 o
   5  -5   6      161.21      157.54     26.48 o
   6  -5   6      282.74      280.40     33.23 o
   7  -5   6        7.24       -2.03     16.68 o
   8  -5   6       33.43        0.13     16.64 o
   9  -5   6      211.26      158.42     30.93 o
  10  -5   6      288.32      281.23     37.91 o
 -12  -4   6      413.02      425.91     82.54 o
 -11  -4   6      137.10      177.58     38.88 o
 -10  -4   6      416.24      407.71     49.38 o
  -9  -4   6      834.26      759.46     60.85 o
  -8  -4   6      524.46      635.06     53.93 o
  -7  -4   6        3.58        3.94      4.41 o
  -6  -4   6        8.34       18.07      5.85 o
  -5  -4   6      123.79      127.94     10.62 o
  -4  -4   6     1127.94     1136.65     27.34 o
  -3  -4   6      119.41      122.02      9.25 o
  -2  -4   6      272.71      270.68     13.32 o
  -1  -4   6      423.03      418.34     25.22 o
   0  -4   6     1612.02     1733.74     35.83 o
   1  -4   6     1374.66     1398.87     30.14 o
   2  -4   6     2041.72     1965.25     44.11 o
   3  -4   6     2319.60     2329.09     49.96 o
   4  -4   6     1369.37     1400.83     28.48 o
   5  -4   6      328.90      342.26     32.83 o
   6  -4   6       13.77      -13.90     12.93 o
   7  -4   6       20.95       20.65     16.64 o
   8  -4   6      318.52      314.33     34.82 o
   9  -4   6       86.66       68.18     21.89 o
  10  -4   6      372.24      405.63     41.17 o
 -12  -3   6        8.91        4.24     22.39 o
 -11  -3   6      169.00      115.00     34.99 o
 -10  -3   6      636.75      541.07     55.73 o
  -9  -3   6      645.62      532.11     51.50 o
  -8  -3   6      618.36      610.04     52.25 o
  -7  -3   6      113.51       97.14      9.88 o
  -6  -3   6     1135.09     1083.75     22.74 o
  -5  -3   6      288.53      263.17     11.36 o
  -4  -3   6      299.27      286.88     12.14 o
  -3  -3   6       12.22       23.14      9.70 o
  -2  -3   6      275.93      266.46     12.87 o
  -1  -3   6     1565.71     1703.50     45.82 o
   0  -3   6     1094.32     1117.47     25.28 o
   1  -3   6      328.04      300.22     11.20 o
   2  -3   6     1620.49     1590.79     36.53 o
   3  -3   6      752.73      756.93     20.73 o
   4  -3   6      220.43      208.62      7.43 o
   5  -3   6      812.64      765.64     47.09 o
   6  -3   6       36.91       64.21     17.96 o
   7  -3   6      428.64      396.19     35.17 o
   8  -3   6      226.63      179.61     26.08 o
   9  -3   6      459.92      478.76     39.89 o
  10  -3   6      372.69      372.01     36.54 o
  11  -3   6      181.80      152.60     28.07 o
 -12  -2   6      235.89      261.54     38.92 o
 -11  -2   6      205.45      195.38     32.46 o
 -10  -2   6       54.19       88.92     31.60 o
  -9  -2   6      447.23      390.98     45.50 o
  -8  -2   6      183.22      205.33     33.54 o
  -7  -2   6     1027.81     1036.58     30.56 o
  -6  -2   6     1472.58     1483.69     31.22 o
  -5  -2   6       77.97       69.50      5.99 o
  -4  -2   6     1057.90     1086.76     25.65 o
  -3  -2   6      591.65      565.42     17.61 o
  -2  -2   6      606.15      547.21     18.26 o
  -1  -2   6       15.66        9.95      4.70 o
   0  -2   6       16.77        7.65      3.57 o
   1  -2   6        5.29        6.38      4.34 o
   2  -2   6      687.79      686.62     16.84 o
   3  -2   6     1282.70     1295.21     26.93 o
   4  -2   6       64.17       70.73      6.96 o
   5  -2   6      134.34      147.43     10.17 o
   6  -2   6       34.23       27.45     12.75 o
   7  -2   6      155.40      158.69     22.15 o
   8  -2   6      192.80      245.67     27.14 o
   9  -2   6      210.65      206.04     25.90 o
  10  -2   6      798.55      843.08     52.65 o
  11  -2   6      326.09      326.07     32.26 o
 -12  -1   6       54.22       88.66     37.69 o
 -11  -1   6      260.95      307.21     50.70 o
 -10  -1   6      460.94      423.24     51.94 o
  -9  -1   6     1028.00      905.79     67.47 o
  -8  -1   6      333.04      404.44     44.57 o
  -7  -1   6       91.30       89.98      8.60 o
  -6  -1   6        0.71       -3.25      3.73 o
  -5  -1   6        7.96       26.17      5.73 o
  -4  -1   6      242.74      203.35     11.10 o
  -3  -1   6     1086.25     1076.28     49.56 o
  -2  -1   6     1318.10     1164.60     32.67 o
  -1  -1   6     1873.91     1882.82     42.42 o
   0  -1   6      482.42      492.58     14.22 o
   1  -1   6      100.74      153.55      7.53 o
   2  -1   6      213.70      214.05      8.29 o
   3  -1   6      326.93      331.31      9.17 o
   4  -1   6      123.25      134.17      8.73 o
   5  -1   6       39.97       32.78      5.78 o
   6  -1   6      236.67      244.65     25.95 o
   7  -1   6      599.74      585.77     36.80 o
   8  -1   6      691.47      714.49     42.81 o
   9  -1   6      236.63      257.49     25.37 o
  10  -1   6      730.65      720.41     44.66 o
  11  -1   6       42.78       56.79     17.08 o
  12  -1   6       53.59       64.30     18.14 o
 -12   0   6      175.90      196.86     48.06 o
 -11   0   6      356.64      392.55     85.94 o
 -10   0   6      267.27      284.63     46.51 o
  -9   0   6      279.35      212.08     38.79 o
  -8   0   6       17.93       28.46     21.76 o
  -7   0   6       49.61       35.34      4.31 o
  -6   0   6        3.45        0.30      3.40 o
  -5   0   6      207.32      204.15      9.64 o
  -4   0   6     2044.22     2045.63     40.94 o
  -3   0   6     2980.95     3079.66     52.07 o
  -2   0   6     4982.91     4937.69     96.55 o
  -1   0   6     2820.49     2974.32     61.65 o
   0   0   6      193.72      188.58      8.47 o
   1   0   6     1077.47     1167.11     28.72 o
   2   0   6       14.93       17.69      3.14 o
   3   0   6      497.86      599.85     17.13 o
   4   0   6     1002.31     1051.34     25.59 o
   5   0   6      592.65      633.60     23.57 o
   6   0   6     1514.05     1550.01     60.77 o
   7   0   6      604.17      571.50     24.64 o
   8   0   6      198.80      224.13     21.14 o
   9   0   6      119.77      157.28     19.02 o
  10   0   6      690.02      649.98     39.10 o
  11   0   6      162.01      160.50     19.86 o
  12   0   6       16.45        4.77     12.67 o
 -12   1   6      229.58      142.45     45.19 o
 -11   1   6      366.76      458.54     46.04 o
 -10   1   6     1062.96     1009.97     60.56 o
  -9   1   6      307.47      311.77     44.22 o
  -8   1   6       11.06      -33.01     16.50 o
  -7   1   6      177.10      172.24      8.31 o
  -6   1   6        7.09        4.54      3.81 o
  -5   1   6      837.75      850.82     21.25 o
  -4   1   6     2104.85     2145.96     42.43 o
  -3   1   6     3113.65     3198.43     59.17 o
  -2   1   6     3830.63     3953.39     70.59 o
  -1   1   6     4390.45     4463.26     75.69 o
   0   1   6      221.75      142.53      8.45 o
   1   1   6      300.59      334.68     11.93 o
   2   1   6       39.84       59.81      4.45 o
   3   1   6       33.42       28.05      4.46 o
   4   1   6     1336.13     1504.14     56.37 o
   5   1   6       73.99       79.32      6.76 o
   6   1   6       87.76       96.45     11.67 o
   7   1   6       94.44      116.05     10.78 o
   8   1   6      517.27      519.66     31.38 o
   9   1   6     1222.81     1150.09     54.10 o
  10   1   6      110.23      136.98     16.81 o
  11   1   6        6.32       22.81     10.81 o
  12   1   6      284.23      286.22     23.34 o
 -12   2   6      134.86       81.99     42.76 o
 -11   2   6      291.79      350.80     43.07 o
 -10   2   6      237.44      209.63     66.13 o
  -9   2   6      362.53      393.52     66.28 o
  -8   2   6      171.27      109.31     31.95 o
  -7   2   6        5.93        5.09      4.13 o
  -6   2   6       18.50       13.06      4.37 o
  -5   2   6     1401.40     1256.74     34.49 o
  -4   2   6      380.07      377.94     13.29 o
  -3   2   6     3963.01     3905.75     77.63 o
  -2   2   6     2698.38     2605.45     55.74 o
  -1   2   6      427.54      383.51     16.54 o
   0   2   6      220.87      169.83      7.27 o
   1   2   6     1359.46     1470.26     26.97 o
   2   2   6       59.81       71.98      4.83 o
   3   2   6       13.80       15.96      3.90 o
   4   2   6       10.93        9.60      3.16 o
   5   2   6      302.76      282.06     11.86 o
   6   2   6      336.26      337.18     17.43 o
   7   2   6      248.14      226.98     16.66 o
   8   2   6       40.60       52.43      8.31 o
   9   2   6      334.13      322.23     22.81 o
  10   2   6      136.44      128.06     14.39 o
  11   2   6       82.37       71.31     11.69 o
  12   2   6        5.46       12.49      8.61 o
 -11   3   6       72.90       49.70     27.75 o
 -10   3   6      117.19      139.84     30.86 o
  -9   3   6        0.07      -21.15     17.03 o
  -8   3   6        0.16       -6.75     26.57 o
  -7   3   6       31.36       60.07     21.41 o
  -6   3   6        2.37        2.50      4.09 o
  -5   3   6     1710.53     1724.68     41.44 o
  -4   3   6      878.12      912.06     23.00 o
  -3   3   6      692.35      663.82     18.82 o
  -2   3   6      522.34      487.15     24.21 o
  -1   3   6      803.59      863.37     24.19 o
   0   3   6      106.14      118.11      7.21 o
   1   3   6      161.24      193.30      8.55 o
   2   3   6        6.95        7.30      2.78 o
   3   3   6     1604.75     1536.27     31.12 o
   4   3   6      162.25      142.49      7.47 o
   5   3   6      870.82      920.88     25.96 o
   6   3   6      261.82      236.43     15.20 o
   7   3   6      144.77      159.74     25.46 o
   8   3   6      338.83      335.81     17.24 o
   9   3   6     1052.92      964.40     44.84 o
  10   3   6      330.31      362.06     24.91 o
  11   3   6      379.78      362.56     21.89 o
 -11   4   6       31.97        4.41     33.45 o
 -10   4   6       69.95       50.45     24.75 o
  -9   4   6       76.22       88.31     25.90 o
  -8   4   6        5.23        0.56     23.54 o
  -7   4   6      183.73      193.06     11.44 o
  -6   4   6     1081.17     1112.37     26.71 o
  -5   4   6     1536.07     1578.80     40.50 o
  -4   4   6     1915.26     1887.12     39.54 o
  -3   4   6      623.22      661.21     19.05 o
  -2   4   6       71.79       54.08      7.94 o
  -1   4   6      538.53      571.09     18.96 o
   0   4   6       21.36       21.12      4.43 o
   1   4   6      216.19      258.45     10.18 o
   2   4   6        2.95        1.87      5.48 o
   3   4   6      824.69      792.27     18.43 o
   4   4   6      648.87      625.27     18.44 o
   5   4   6     1663.32     1575.13     40.46 o
   6   4   6      591.69      544.25     26.94 o
   7   4   6      471.99      498.78     22.74 o
   8   4   6     1082.78     1013.22     44.84 o
   9   4   6     1178.53     1084.56     49.20 o
  10   4   6       39.53       50.09      9.75 o
  11   4   6       19.02       15.84      7.59 o
 -10   5   6       20.62       36.60     33.05 o
  -9   5   6      238.28      260.57     93.95 o
  -8   5   6       95.38       81.49     28.13 o
  -7   5   6      733.33      745.75     30.81 o
  -6   5   6     2461.74     2394.73     65.36 o
  -5   5   6      944.40      976.23     29.07 o
  -4   5   6     1763.37     1764.29     43.46 o
  -3   5   6     1033.23     1032.86     29.53 o
  -2   5   6       93.94      100.61      9.35 o
  -1   5   6        1.79       -2.27      4.78 o
   0   5   6      103.08      102.41      7.68 o
   1   5   6      387.97      412.70     14.46 o
   2   5   6      224.81      223.65     17.30 o
   3   5   6      280.07      264.69      8.66 o
   4   5   6      162.57      137.42      8.87 o
   5   5   6      132.22      119.30     10.00 o
   6   5   6     1913.16     1827.85     59.17 o
   7   5   6     1714.55     1634.76     71.22 o
   8   5   6      451.93      408.19     26.21 o
   9   5   6      377.62      392.62     25.51 o
  10   5   6       93.11       72.55     11.74 o
  11   5   6      184.86      204.67     16.24 o
 -10   6   6      183.29      202.35     38.10 o
  -9   6   6      166.33      174.86     35.24 o
  -8   6   6      122.35      112.34     10.91 o
  -7   6   6      108.93      103.11     20.03 o
  -6   6   6      802.82      787.28     44.82 o
  -5   6   6     2733.33     2723.66     62.15 o
  -4   6   6     1441.08     1459.43     38.73 o
  -3   6   6      507.99      509.70     32.95 o
  -2   6   6       66.71       64.81      8.59 o
  -1   6   6      612.11      592.28     23.06 o
   0   6   6      103.35       85.03      9.36 o
   1   6   6      621.52      652.04     21.11 o
   2   6   6      347.41      340.53     12.24 o
   3   6   6      147.70      153.35      7.61 o
   4   6   6      213.28      227.95     11.75 o
   5   6   6      408.78      366.13     21.59 o
   6   6   6      115.26      110.63     19.39 o
   7   6   6      859.17      858.49     44.57 o
   8   6   6     1925.99     1752.32     76.43 o
   9   6   6      230.19      204.67     19.11 o
  10   6   6       33.32       48.06     11.39 o
  11   6   6      131.68      142.05     15.53 o
  12   6   6      371.33      427.21     25.68 o
  -9   7   6      102.88      137.51     34.49 o
  -8   7   6       41.92       56.93     11.38 o
  -7   7   6      235.79      274.93     22.04 o
  -6   7   6      855.74      904.18     32.89 o
  -5   7   6        7.76       15.65      8.62 o
  -4   7   6       50.25       50.04      8.10 o
  -3   7   6       63.86       66.59      9.87 o
  -2   7   6      454.64      466.26     21.36 o
  -1   7   6      654.47      610.15     22.10 o
   0   7   6        1.46       -5.90      3.97 o
   1   7   6      639.44      646.00     18.89 o
   2   7   6     1280.42     1364.28     30.37 o
   3   7   6      694.57      682.66     18.08 o
   4   7   6      207.08      205.89     14.96 o
   5   7   6      225.20      244.77     17.61 o
   6   7   6       60.61       50.75     12.80 o
   7   7   6      138.47      108.20     15.89 o
   8   7   6      546.64      574.34     35.21 o
   9   7   6       13.46       14.17     10.19 o
  10   7   6       32.89        7.90      9.49 o
  11   7   6      131.00      180.88     18.93 o
  12   7   6       70.77       55.47     12.44 o
  -8   8   6      290.66      322.40     22.93 o
  -7   8   6      134.75      140.00     16.62 o
  -6   8   6      206.61      251.82     18.37 o
  -5   8   6        2.48       12.16      8.66 o
  -4   8   6       20.55       15.26      7.00 o
  -3   8   6      439.17      454.62     18.76 o
  -2   8   6       28.29       26.83      6.94 o
  -1   8   6      121.17      110.30     11.10 o
   0   8   6      218.68      208.13     13.82 o
   1   8   6      823.94      800.96     25.97 o
   2   8   6     1850.59     1722.31     48.03 o
   3   8   6      493.16      465.47     16.27 o
   4   8   6      166.04      173.52     20.92 o
   5   8   6        4.65      -11.43      6.66 o
   6   8   6       13.01        3.09      9.93 o
   7   8   6       29.91       30.80     11.96 o
   8   8   6       72.82       58.52     14.30 o
   9   8   6      296.50      275.50     24.98 o
  10   8   6       75.85      107.06     17.39 o
  11   8   6       50.80       60.15     15.05 o
  -7   9   6      268.17      326.26     23.38 o
  -6   9   6      600.36      676.95     33.72 o
  -5   9   6      409.09      450.90     23.93 o
  -4   9   6      230.19      215.94     14.80 o
  -3   9   6      150.74      153.57     15.13 o
  -2   9   6      190.16      189.51     13.15 o
  -1   9   6      154.69      143.64     12.89 o
   0   9   6       89.21       89.67      9.52 o
   1   9   6      155.67      151.73     12.78 o
   2   9   6      601.57      604.52     24.42 o
   3   9   6      167.47      172.43     11.19 o
   4   9   6      925.88      860.21     50.40 o
   5   9   6      284.72      271.44     26.74 o
   6   9   6       67.66       67.39     15.36 o
   7   9   6        1.74        0.62     10.41 o
   8   9   6       22.19       35.61     13.42 o
   9   9   6      275.69      272.28     27.18 o
  10   9   6      544.98      645.92     42.76 o
  11   9   6      204.61      196.82     23.48 o
  -6  10   6      275.91      285.01     33.21 o
  -5  10   6      440.49      464.83     28.45 o
  -4  10   6       18.52       12.82     11.85 o
  -3  10   6        5.54       14.87      8.95 o
  -2  10   6       59.02       80.61     17.59 o
  -1  10   6       37.30       25.40      8.12 o
   0  10   6      300.42      303.87     25.02 o
   1  10   6      581.93      643.60     27.25 o
   2  10   6      747.87      711.55     28.10 o
   3  10   6      632.99      565.58     29.69 o
   4  10   6      208.07      232.36     15.58 o
   5  10   6      281.62      294.38     29.57 o
   6  10   6      198.82      147.92     22.95 o
   7  10   6       66.26       72.37     18.36 o
   8  10   6      183.91      162.26     23.83 o
   9  10   6      654.12      682.15     46.51 o
  10  10   6      394.55      424.96     35.88 o
  -5  11   6      103.21      147.01     18.96 o
  -4  11   6        6.98        3.37     17.58 o
  -3  11   6        1.82       10.75     11.81 o
  -2  11   6       16.31       20.50      9.75 o
  -1  11   6       14.30       15.61      8.63 o
   0  11   6      914.06      949.04     53.51 o
   1  11   6      623.45      634.72     29.34 o
   2  11   6      153.40      186.71     16.63 o
   3  11   6      303.38      292.33     34.02 o
   4  11   6       65.49       49.15      8.16 o
   5  11   6       70.93       88.08     20.30 o
   6  11   6       11.89       13.99     13.19 o
   7  11   6        1.00        1.32     11.16 o
   8  11   6      306.87      365.39     35.88 o
   9  11   6      173.07      196.33     27.76 o
  -3  12   6       12.52        8.91     12.95 o
  -2  12   6      105.29      104.28     27.51 o
  -1  12   6      108.09       92.62     14.71 o
   0  12   6      297.32      289.08     26.46 o
   1  12   6      360.61      403.21     46.87 o
   2  12   6      223.53      257.58     24.08 o
   3  12   6        6.07       12.80     11.12 o
   4  12   6        2.43       10.82      9.23 o
   5  12   6        5.13      -17.61     10.50 o
   6  12   6        1.16        7.06     13.86 o
   7  12   6       30.50       15.18     14.83 o
   8  12   6       63.86       36.27     16.90 o
  -1  13   6      210.87      239.83     21.64 o
   0  13   6      531.77      560.77     29.84 o
   1  13   6      311.32      312.04     22.89 o
   2  13   6        2.29        1.67     11.26 o
   3  13   6       10.31       -0.22     11.34 o
   4  13   6       40.47       47.74     12.19 o
   5  13   6        0.10        9.13     15.36 o
   6  13   6       59.37       61.21     21.27 o
  -4 -11   7        6.92       17.91     11.06 o
  -3 -11   7      174.74      196.27     20.05 o
  -2 -11   7       27.44        2.58     10.09 o
  -1 -11   7       31.89       40.31     15.37 o
   0 -11   7       85.03       87.45     50.42 o
  -7 -10   7      167.83      148.80     23.96 o
  -6 -10   7      407.75      436.60     72.95 o
  -5 -10   7      221.52      220.38     22.80 o
  -4 -10   7       12.13       14.85     10.65 o
  -3 -10   7      138.24      136.30     17.12 o
  -2 -10   7       69.93       74.91     13.86 o
  -1 -10   7       11.34        8.01      8.97 o
   0 -10   7      103.20      106.89     18.75 o
   1 -10   7      168.22      175.41     23.38 o
   2 -10   7      156.66      186.54     27.94 o
   3 -10   7       37.65       38.56     14.88 o
  -8  -9   7      157.13      115.97     33.98 o
  -7  -9   7      328.62      377.23     27.47 o
  -6  -9   7      315.03      348.11     38.35 o
  -5  -9   7      126.18      111.73     15.66 o
  -4  -9   7       10.92        3.16      9.28 o
  -3  -9   7      398.49      419.28     24.91 o
  -2  -9   7       37.07       29.37      9.45 o
  -1  -9   7      158.39      170.79     22.52 o
   0  -9   7      175.50      166.46     15.12 o
   1  -9   7      321.03      389.57     29.13 o
   2  -9   7      658.34      644.61     54.70 o
   3  -9   7      190.39      185.65     22.16 o
   4  -9   7      117.73      139.10     18.67 o
   5  -9   7       88.70       73.31     11.72 o
  -9  -8   7      511.29      477.48     56.84 o
  -8  -8   7      651.04      582.33     59.88 o
  -7  -8   7      624.37      639.57     31.38 o
  -6  -8   7       84.42       78.43     13.74 o
  -5  -8   7      191.61      186.35     16.96 o
  -4  -8   7        4.27      -12.75      8.89 o
  -3  -8   7      243.62      253.32     16.72 o
  -2  -8   7       15.38        4.46      7.35 o
  -1  -8   7        3.72        2.15      7.11 o
   0  -8   7      225.77      221.67     15.63 o
   1  -8   7      421.34      439.04     23.37 o
   2  -8   7      494.91      485.80     30.94 o
   3  -8   7      532.56      486.71     24.65 o
   4  -8   7      208.31      202.80     19.53 o
   5  -8   7      752.96      796.79     33.11 o
   6  -8   7       28.34       -3.18     19.64 o
 -10  -7   7      282.42      324.66     48.85 o
  -9  -7   7      393.32      470.11     54.54 o
  -8  -7   7      151.47      191.03     38.66 o
  -7  -7   7      426.85      419.72     25.20 o
  -6  -7   7      362.52      363.89     23.55 o
  -5  -7   7        2.71       -4.87      7.38 o
  -4  -7   7        0.38        3.61      7.25 o
  -3  -7   7      150.45      150.10     12.96 o
  -2  -7   7      572.48      581.15     31.33 o
  -1  -7   7      229.94      242.08     15.61 o
   0  -7   7      255.58      248.49     17.99 o
   1  -7   7      866.27      900.81     31.48 o
   2  -7   7      250.43      279.08     25.68 o
   3  -7   7      320.40      301.91     18.54 o
   4  -7   7      170.73      150.98     16.56 o
   5  -7   7      945.03      946.66     35.22 o
   6  -7   7       25.95        9.27     19.15 o
   7  -7   7       11.05        7.55     19.68 o
 -10  -6   7        5.38        1.81     23.79 o
  -9  -6   7       10.33       -2.43     20.52 o
  -8  -6   7      154.79      184.64     37.02 o
  -7  -6   7       81.70       65.27     24.45 o
  -6  -6   7       55.74       76.82     17.25 o
  -5  -6   7       34.97       32.87      9.54 o
  -4  -6   7        5.09        9.70      6.70 o
  -3  -6   7     1522.73     1553.83     40.71 o
  -2  -6   7     1082.42     1064.85     31.49 o
  -1  -6   7      969.71      911.46     28.46 o
   0  -6   7      374.02      375.64     18.03 o
   1  -6   7       33.58       32.50      8.06 o
   2  -6   7       86.42       95.04     10.29 o
   3  -6   7      527.59      525.46     29.15 o
   4  -6   7      270.04      259.06     18.62 o
   5  -6   7      129.84      113.37     26.35 o
   6  -6   7      129.26      122.77     29.04 o
   7  -6   7        0.86       -8.96     16.95 o
   8  -6   7      101.40      101.28     28.15 o
 -11  -5   7      145.39      139.09     38.57 o
 -10  -5   7       88.28       93.77     30.85 o
  -9  -5   7      142.60      142.45     34.29 o
  -8  -5   7      204.97      224.00     38.66 o
  -7  -5   7        4.20        1.08      5.78 o
  -6  -5   7      132.55      122.28     16.25 o
  -5  -5   7      546.94      539.91     20.54 o
  -4  -5   7       63.21       55.80      8.98 o
  -3  -5   7      292.57      305.49     15.73 o
  -2  -5   7       96.09      100.91     14.22 o
  -1  -5   7     1489.90     1530.95     39.27 o
   0  -5   7     1216.02     1200.40     33.09 o
   1  -5   7     1207.94     1274.84     34.12 o
   2  -5   7       55.19       54.69     11.04 o
   3  -5   7      733.61      685.69     38.26 o
   4  -5   7        0.35       -3.67      4.63 o
   5  -5   7       41.94       24.93     16.42 o
   6  -5   7      149.46      173.29     29.65 o
   7  -5   7       25.24       37.02     19.90 o
   8  -5   7      257.18      216.59     34.46 o
   9  -5   7      283.07      288.25     39.10 o
 -11  -4   7      443.45      485.86     58.78 o
 -10  -4   7     1162.66     1112.40     82.92 o
  -9  -4   7       75.51       84.20     29.39 o
  -8  -4   7       16.62       35.83     23.61 o
  -7  -4   7      394.90      412.59     18.41 o
  -6  -4   7       32.62       20.93     11.14 o
  -5  -4   7       27.55       26.47      7.05 o
  -4  -4   7      985.16     1016.08     31.45 o
  -3  -4   7     1131.32     1122.08     74.95 o
  -2  -4   7     1269.06     1236.63     33.46 o
  -1  -4   7     1427.42     1476.90     46.47 o
   0  -4   7     1578.32     1519.92     33.47 o
   1  -4   7      214.87      210.94     14.34 o
   2  -4   7        2.27       -0.23      3.27 o
   3  -4   7      109.34      114.09      8.99 o
   4  -4   7        8.53        9.05      4.09 o
   5  -4   7      865.76      931.52     57.41 o
   6  -4   7      152.79      137.20     25.07 o
   7  -4   7      347.85      282.29     34.42 o
   8  -4   7       52.10       71.49     23.04 o
   9  -4   7      115.67      148.58     29.26 o
  10  -4   7      234.66      214.91     33.41 o
 -11  -3   7      121.26      130.14     36.98 o
 -10  -3   7      240.60      230.04     42.50 o
  -9  -3   7     1249.03     1176.44     81.02 o
  -8  -3   7     1376.20     1259.97     82.26 o
  -7  -3   7       24.87       29.96      6.13 o
  -6  -3   7       29.68       22.94      6.45 o
  -5  -3   7        6.36       10.43      5.15 o
  -4  -3   7       97.43      106.15      9.14 o
  -3  -3   7     1274.43     1274.21     30.71 o
  -2  -3   7     1273.01     1244.74     33.08 o
  -1  -3   7     1530.77     1509.11     37.55 o
   0  -3   7     1499.78     1459.03     31.86 o
   1  -3   7      822.42      824.75     21.04 o
   2  -3   7      118.57      114.04      7.69 o
   3  -3   7       76.20       84.69      6.43 o
   4  -3   7       63.63       55.37      4.76 o
   5  -3   7      952.38      995.82     57.50 o
   6  -3   7      123.99      101.28     20.78 o
   7  -3   7      358.37      256.12     30.40 o
   8  -3   7      482.15      469.71     40.11 o
   9  -3   7      265.92      228.76     30.27 o
  10  -3   7       33.61       37.64     20.17 o
 -12  -2   7       24.97       30.71     35.70 o
 -11  -2   7       17.91        9.84     28.20 o
 -10  -2   7      116.82      146.60     37.95 o
  -9  -2   7      127.79      132.03     35.57 o
  -8  -2   7      207.02      179.03     35.74 o
  -7  -2   7      230.29      214.63     11.48 o
  -6  -2   7        6.42       10.99      4.85 o
  -5  -2   7      498.20      511.51     16.74 o
  -4  -2   7      344.70      344.31     19.07 o
  -3  -2   7     2086.68     2084.94     43.54 o
  -2  -2   7     2158.13     2153.94     49.11 o
  -1  -2   7     1203.20     1111.58     29.82 o
   0  -2   7     1273.42     1353.57     30.85 o
   1  -2   7      462.74      484.58     19.37 o
   2  -2   7       34.91       35.84      4.79 o
   3  -2   7      214.60      206.72      8.66 o
   4  -2   7        6.04        0.96      5.45 o
   5  -2   7     1703.48     1606.08     77.58 o
   6  -2   7      377.09      342.13     30.85 o
   7  -2   7      500.24      489.79     37.73 o
   8  -2   7       77.24      110.90     21.76 o
   9  -2   7        3.15       11.96     14.92 o
  10  -2   7       36.48       43.33     18.14 o
  11  -2   7      105.13       80.36     21.58 o
 -12  -1   7      104.57      188.52     49.42 o
 -11  -1   7       36.83       -0.22     27.49 o
 -10  -1   7      107.97      125.06     36.36 o
  -9  -1   7       87.58       84.02     32.39 o
  -8  -1   7       59.04       83.71     28.77 o
  -7  -1   7      136.17      116.66      8.61 o
  -6  -1   7      135.79      153.21      9.30 o
  -5  -1   7      297.41      295.21     12.44 o
  -4  -1   7     1980.87     1902.27     47.28 o
  -3  -1   7     2503.08     2776.40     59.56 o
  -2  -1   7     2290.66     2400.85     53.44 o
  -1  -1   7     2314.61     2288.96     58.45 o
   0  -1   7      163.24      162.16     10.88 o
   1  -1   7      780.16      917.88     21.72 o
   2  -1   7        0.17       -1.31      2.98 o
   3  -1   7      116.86      122.58      6.42 o
   4  -1   7      530.07      491.19     16.90 o
   5  -1   7     1659.99     1598.35     75.11 o
   6  -1   7       51.36       40.20     14.21 o
   7  -1   7       24.93       20.96     13.33 o
   8  -1   7       48.01       55.73     16.06 o
   9  -1   7       22.15       57.76     16.68 o
  10  -1   7       23.91       17.21     14.83 o
  11  -1   7       32.21       37.51     16.99 o
 -11   0   7       85.42      102.52     29.27 o
 -10   0   7       54.75       34.33     31.29 o
  -9   0   7       27.01       -2.25     22.73 o
  -8   0   7       50.55       34.24     25.77 o
  -7   0   7       25.99       25.35      5.71 o
  -6   0   7      364.90      359.00     13.75 o
  -5   0   7       10.45        9.25      4.48 o
  -4   0   7     3302.04     3449.99     64.74 o
  -3   0   7     1438.57     1441.85     29.45 o
  -2   0   7     2667.90     2668.02     58.06 o
  -1   0   7      365.76      355.78     14.96 o
   0   0   7      121.53      108.17      7.29 o
   1   0   7        2.51        5.11      3.45 o
   2   0   7      255.25      257.63     14.00 o
   3   0   7       24.99       24.32      3.45 o
   4   0   7      766.70      791.54     24.13 o
   5   0   7      121.90      118.91      9.30 o
   6   0   7      588.24      553.33     35.97 o
   7   0   7      997.73      860.56     47.35 o
   8   0   7      120.05      137.33     18.75 o
   9   0   7      136.39      154.54     20.08 o
  10   0   7      241.71      214.51     22.95 o
  11   0   7       10.74       13.72     13.42 o
 -11   1   7      228.56      217.06     36.99 o
 -10   1   7        0.26       19.20     28.77 o
  -9   1   7       26.70       60.06     29.79 o
  -8   1   7       95.71      101.98     34.86 o
  -7   1   7      231.41      226.20     21.73 o
  -6   1   7      362.16      389.78     15.39 o
  -5   1   7      166.46      200.66     12.27 o
  -4   1   7     3325.66     3327.07     62.71 o
  -3   1   7     1011.61      966.60     32.40 o
  -2   1   7     1809.62     1722.95     36.33 o
  -1   1   7      667.20      681.74     18.77 o
   0   1   7        4.13       -0.75      3.01 o
   1   1   7       67.69       73.19      6.40 o
   2   1   7       99.72       88.00      6.05 o
   3   1   7       38.02       34.62      3.61 o
   4   1   7     1636.62     1633.91     37.60 o
   5   1   7      466.40      494.80     20.86 o
   6   1   7      881.49     1023.84     51.63 o
   7   1   7      492.75      485.95     31.95 o
   8   1   7      977.43      926.53     48.59 o
   9   1   7      426.47      409.69     29.74 o
  10   1   7      532.33      588.50     36.58 o
  11   1   7      301.07      334.28     26.65 o
  12   1   7        0.71       21.49     12.62 o
 -11   2   7       58.29       57.32     38.04 o
 -10   2   7        1.58      -21.36     19.34 o
  -9   2   7        2.39      -15.67     26.74 o
  -8   2   7      313.95      273.91     46.64 o
  -7   2   7      628.53      592.64     34.03 o
  -6   2   7      132.78      134.19     13.76 o
  -5   2   7      349.92      291.43     23.62 o
  -4   2   7     1862.73     1832.82     39.18 o
  -3   2   7     1759.88     1787.59     52.12 o
  -2   2   7      291.53      250.78     12.93 o
  -1   2   7       77.73       60.77      7.49 o
   0   2   7      189.60      176.35     11.63 o
   1   2   7      292.47      310.95     10.12 o
   2   2   7        2.27        3.05      3.00 o
   3   2   7      147.36      133.39      6.90 o
   4   2   7     2126.83     2098.92     45.80 o
   5   2   7       17.58        5.72      7.19 o
   6   2   7      178.28      179.99     14.45 o
   7   2   7      158.87      163.37     17.30 o
   8   2   7      288.49      317.86     23.92 o
   9   2   7      585.02      609.64     35.44 o
  10   2   7     1239.98     1026.97     50.57 o
  11   2   7       82.39       87.82     14.30 o
  12   2   7      263.65      286.66     22.59 o
 -11   3   7       29.94       25.77     37.60 o
 -10   3   7        4.58       15.87     23.21 o
  -9   3   7      332.37      359.57     40.86 o
  -8   3   7      590.24      584.89     38.75 o
  -7   3   7      417.10      420.18     32.21 o
  -6   3   7      619.96      605.62     21.74 o
  -5   3   7     1561.80     1556.03     47.61 o
  -4   3   7      544.09      534.04     17.49 o
  -3   3   7      194.45      178.91     11.84 o
  -2   3   7       31.10       34.99      8.75 o
  -1   3   7        7.11       12.80      4.91 o
   0   3   7      203.33      227.95     10.91 o
   1   3   7       41.83       43.40      5.32 o
   2   3   7      699.33      708.12     16.17 o
   3   3   7     1345.37     1343.48     25.56 o
   4   3   7      933.57      907.63     21.76 o
   5   3   7       26.77       17.91      8.06 o
   6   3   7      376.66      348.84     19.67 o
   7   3   7        5.23        9.88      8.87 o
   8   3   7       11.30       21.27     10.11 o
   9   3   7       86.61       75.28     13.15 o
  10   3   7        1.19        4.65      6.30 o
  11   3   7       79.26       76.67     10.19 o
  12   3   7      349.27      391.47     25.15 o
 -10   4   7       43.48       11.34     24.70 o
  -9   4   7      374.27      401.15     44.11 o
  -8   4   7     1298.18     1255.93     34.18 o
  -7   4   7      718.45      667.49     56.75 o
  -6   4   7      206.31      187.22     21.89 o
  -5   4   7     1688.04     1669.09     42.79 o
  -4   4   7      381.80      355.11     17.28 o
  -3   4   7      194.86      188.88     12.48 o
  -2   4   7        7.03        9.22      5.08 o
  -1   4   7      408.95      400.56     16.66 o
   0   4   7      734.96      780.46     20.76 o
   1   4   7      787.23      720.42     25.27 o
   2   4   7     1212.21     1291.83     61.27 o
   3   4   7     1480.90     1445.26     26.67 o
   4   4   7     4434.88     4369.63     86.94 o
   6   4   7        2.97       -3.35      7.28 o
   7   4   7       54.23       54.81     12.09 o
   8   4   7        5.56        7.77      8.52 o
   9   4   7        0.28        6.58      8.34 o
  10   4   7        5.42        5.12      8.56 o
  11   4   7       69.61       71.53     12.80 o
  12   4   7      440.65      471.43     27.40 o
 -10   5   7      111.68      203.23     38.26 o
  -9   5   7      102.91       83.96     50.11 o
  -8   5   7       73.19       76.04     14.50 o
  -7   5   7      375.23      406.41     31.79 o
  -6   5   7       32.67       37.81     10.64 o
  -5   5   7     1927.93     1937.77     48.24 o
  -4   5   7      403.92      419.60     18.71 o
  -3   5   7       27.39       29.18      6.79 o
  -2   5   7      299.42      272.46     14.68 o
  -1   5   7     1437.27     1459.03     37.90 o
   0   5   7     2049.14     2104.79     69.52 o
   1   5   7      150.33      148.10      9.05 o
   2   5   7      564.81      538.45     18.49 o
   3   5   7     2891.55     2951.85     52.88 o
   4   5   7      375.29      353.50     16.14 o
   5   5   7     1368.57     1354.58     63.50 o
   6   5   7     1932.35     1815.78     79.92 o
   7   5   7       15.43        4.24      8.34 o
   8   5   7       66.64       42.85     11.69 o
   9   5   7        1.37        2.21      8.38 o
  10   5   7      382.88      416.75     27.80 o
  11   5   7      180.88      207.76     18.89 o
  12   5   7      210.40      229.38     18.36 o
  -9   6   7       19.89       -4.03     23.09 o
  -8   6   7        6.20       -7.17     16.30 o
  -7   6   7       16.56       33.65     10.37 o
  -6   6   7      160.44      181.34     25.29 o
  -5   6   7     1465.03     1504.33     41.43 o
  -4   6   7       10.24       21.15     19.76 o
  -3   6   7        0.85       12.65     12.79 o
  -2   6   7       11.30        1.80      6.26 o
  -1   6   7        4.36        2.45      5.50 o
   0   6   7        5.02        5.08      4.68 o
   1   6   7      277.22      275.74     19.24 o
   2   6   7      545.44      574.65     17.18 o
   3   6   7     2859.38     2720.02     50.03 o
   4   6   7      160.14      135.57     12.31 o
   5   6   7      237.27      248.01     22.73 o
   6   6   7      134.33       96.91     15.67 o
   7   6   7       13.28       38.52     11.83 o
   8   6   7       90.76      102.82     16.11 o
   9   6   7        1.92       19.28     10.72 o
  10   6   7      443.87      384.63     27.67 o
  11   6   7      684.07      762.81     41.08 o
  12   6   7      249.86      288.43     22.51 o
  -9   7   7      464.89      562.11     54.01 o
  -8   7   7       33.25       40.86     13.97 o
  -7   7   7       10.75       -0.16     13.39 o
  -6   7   7        6.74        2.33      8.62 o
  -5   7   7       24.08       23.41      9.39 o
  -4   7   7      940.21      930.25     34.29 o
  -3   7   7     1003.95      994.75     36.66 o
  -2   7   7      154.67      164.97     12.87 o
  -1   7   7       24.86       16.96      6.91 o
   0   7   7      307.03      269.04     24.50 o
   1   7   7      764.58      751.58     25.07 o
   2   7   7      341.01      367.37     14.18 o
   3   7   7     1259.63     1360.06     31.89 o
   4   7   7       17.32        5.69      8.43 o
   5   7   7       14.04        5.65      9.36 o
   6   7   7        8.96        5.25      9.13 o
   7   7   7        0.71        0.44      8.83 o
   8   7   7      144.40      146.33     19.24 o
   9   7   7       34.68       58.82     14.56 o
  10   7   7      415.10      473.20     32.96 o
  11   7   7      665.42      679.50     39.85 o
  -8   8   7       68.43       89.48     13.69 o
  -7   8   7        6.25        4.71      9.95 o
  -6   8   7      623.06      595.10     27.80 o
  -5   8   7       77.87       74.90     13.28 o
  -4   8   7        1.58       -0.59      7.06 o
  -3   8   7      134.73      142.62     13.47 o
  -2   8   7        1.48       -1.96      6.26 o
  -1   8   7      227.02      236.10     24.93 o
   0   8   7       21.75       33.64      8.02 o
   1   8   7      715.37      721.37     29.80 o
   2   8   7     2607.32     2449.71     84.11 o
   3   8   7     1105.01     1100.23     28.25 o
   4   8   7      182.20      129.25     19.55 o
   5   8   7       76.24       35.88     12.84 o
   6   8   7       69.41       69.46     15.93 o
   7   8   7      136.97      131.46     19.73 o
   8   8   7      117.24      117.78     18.93 o
   9   8   7      229.95      248.62     25.51 o
  10   8   7      414.18      474.03     34.60 o
  11   8   7      713.67      784.97     46.34 o
  -7   9   7       12.66        9.26     11.75 o
  -6   9   7      243.71      238.58     19.85 o
  -5   9   7       48.34       45.41     12.23 o
  -4   9   7       30.66       27.36     10.72 o
  -3   9   7      140.63      164.84     16.59 o
  -2   9   7      273.55      316.51     16.71 o
  -1   9   7      243.61      249.07     16.79 o
   0   9   7      277.73      297.90     17.79 o
   1   9   7      946.36      903.11     47.54 o
   2   9   7     1327.23     1271.00     39.99 o
   3   9   7      881.39      801.59     35.17 o
   4   9   7      415.72      373.42     33.14 o
   5   9   7        0.33       -6.80      8.91 o
   6   9   7       98.87       78.15     17.78 o
   7   9   7       88.60       70.83     17.78 o
   8   9   7       92.21      120.38     20.83 o
   9   9   7      777.20      741.10     47.04 o
  10   9   7      399.25      433.61     35.35 o
  -6  10   7      286.95      251.97     26.79 o
  -5  10   7        8.59       10.16     11.94 o
  -4  10   7       21.12        4.45     11.07 o
  -3  10   7       37.28       30.05     12.47 o
  -2  10   7      331.42      396.03     21.81 o
  -1  10   7      273.93      288.75     18.62 o
   0  10   7      116.46      110.03     14.23 o
   1  10   7      596.14      612.69     49.72 o
   2  10   7     1067.92     1021.96     35.66 o
   3  10   7       11.21       11.70     11.45 o
   4  10   7        4.66       -5.47      9.09 o
   5  10   7        4.03       -2.87      9.13 o
   6  10   7       21.37       46.16     15.45 o
   7  10   7      102.29       80.40     19.86 o
   8  10   7        3.54        4.63     12.75 o
   9  10   7       60.37       31.60     16.11 o
  -4  11   7       26.85       48.31     15.34 o
  -3  11   7      181.88      183.34     24.61 o
  -2  11   7      126.85      122.73     16.82 o
  -1  11   7      245.14      253.70     20.67 o
   0  11   7      500.52      513.05     26.86 o
   1  11   7      202.07      202.37     17.92 o
   2  11   7      163.46      198.24     43.67 o
   3  11   7      113.83      106.35     16.41 o
   4  11   7        2.36       -2.52     10.94 o
   5  11   7       64.88       71.84     19.24 o
   6  11   7       14.56       12.09     12.80 o
   7  11   7        1.90       12.27     13.02 o
   8  11   7       13.65        8.96     14.83 o
  -3  12   7      209.55      206.37     26.61 o
  -2  12   7      400.13      419.28     26.18 o
  -1  12   7      229.79      270.21     21.95 o
   0  12   7      180.66      162.12     18.25 o
   1  12   7      215.56      234.96     22.40 o
   2  12   7      339.90      370.65     28.71 o
   3  12   7      209.38      229.84     22.29 o
   4  12   7       35.89       28.37     17.30 o
   5  12   7      277.41      262.57     33.19 o
   6  12   7      232.45      242.36     31.91 o
   7  12   7      182.88      185.87     29.43 o
   1  13   7      224.49      200.51     24.48 o
   2  13   7       34.38       45.65     15.33 o
   3  13   7      100.79       86.84     28.62 o
   4  13   7      146.92      154.01     29.04 o
  -5 -10   8       47.13       52.12     15.67 o
  -4 -10   8       34.76       37.36     13.21 o
  -3 -10   8      362.50      385.85     45.77 o
  -2 -10   8       51.21       31.43     12.29 o
  -1 -10   8       91.18       99.37     19.34 o
   0 -10   8      288.92      300.16     59.38 o
   1 -10   8      257.15      288.53     41.50 o
  -7  -9   8       55.64       53.00     36.47 o
  -6  -9   8        0.59        3.00     10.78 o
  -5  -9   8       16.41        9.00     12.00 o
  -4  -9   8       24.49       17.72     11.71 o
  -3  -9   8        7.57       17.20     11.22 o
  -2  -9   8        1.65       -2.85     12.16 o
  -1  -9   8      524.36      518.20     24.19 o
   0  -9   8     1011.39     1055.20     45.19 o
   1  -9   8      657.51      608.26     68.95 o
   2  -9   8      580.22      541.01     62.07 o
   3  -9   8      235.64      203.39     29.88 o
  -8  -8   8       81.64      125.28     37.16 o
  -7  -8   8        5.45       -4.43      9.67 o
  -6  -8   8       18.20       30.25     11.85 o
  -5  -8   8       20.81        4.37     11.21 o
  -4  -8   8      325.88      323.22     22.19 o
  -3  -8   8        7.99       17.69     10.00 o
  -2  -8   8      481.88      488.77     28.89 o
  -1  -8   8      694.48      625.95     25.59 o
   0  -8   8      695.48      718.77     31.17 o
   1  -8   8      440.59      437.15     29.50 o
   2  -8   8      290.33      330.56     56.71 o
   3  -8   8      161.93      156.93     20.25 o
   4  -8   8       50.09       59.24     13.69 o
   5  -8   8        1.03      -12.53     17.52 o
  -9  -7   8       61.53       53.35     30.45 o
  -8  -7   8      191.70      251.76     45.45 o
  -7  -7   8      340.93      320.43     34.00 o
  -6  -7   8        4.49       -6.74     11.63 o
  -5  -7   8      139.72      111.46     14.77 o
  -4  -7   8      856.26      811.83     33.94 o
  -3  -7   8        2.07        3.80      7.33 o
  -2  -7   8       66.85       77.67     11.03 o
  -1  -7   8        5.47       12.32      8.17 o
   0  -7   8      262.59      266.32     16.61 o
   1  -7   8      335.54      349.14     25.49 o
   2  -7   8      100.58       84.87     35.74 o
   3  -7   8       34.41       30.89     12.22 o
   4  -7   8       44.30       50.31     12.39 o
   5  -7   8       40.89       50.53     22.90 o
   6  -7   8      168.76      192.40     35.17 o
 -10  -6   8       73.67       70.03     34.46 o
  -9  -6   8      282.74      332.95     50.84 o
  -8  -6   8       61.96       83.01     30.05 o
  -7  -6   8       78.23       85.50     21.42 o
  -6  -6   8       19.55       29.55     10.76 o
  -5  -6   8       32.55       38.96     17.88 o
  -4  -6   8        8.66       10.10      7.80 o
  -3  -6   8       84.21       86.34     11.53 o
  -2  -6   8      558.86      550.31     31.01 o
  -1  -6   8     1207.76     1168.14     34.39 o
   0  -6   8      283.77      282.02     16.64 o
   1  -6   8        3.12        1.67      6.96 o
   2  -6   8       49.67       51.32     10.16 o
   3  -6   8       60.85       40.47     12.02 o
   4  -6   8      332.39      293.19     20.30 o
   5  -6   8        9.20       25.24     19.77 o
   6  -6   8      425.71      346.15     41.35 o
   7  -6   8      354.43      364.81     43.69 o
 -10  -5   8        1.95        5.60     25.99 o
  -9  -5   8      195.43      208.33     42.10 o
  -8  -5   8        7.36       -9.93     21.14 o
  -7  -5   8       12.92       14.67      9.28 o
  -6  -5   8      129.65      122.14     13.72 o
  -5  -5   8        4.80       -5.56      7.90 o
  -4  -5   8      286.87      256.84     15.67 o
  -3  -5   8      134.68      123.12     12.19 o
  -2  -5   8     2715.12     2811.11     64.08 o
  -1  -5   8     1617.15     1537.93     40.94 o
   0  -5   8     1212.44     1197.38     34.50 o
   1  -5   8      634.46      628.89     23.02 o
   2  -5   8      216.82      241.75     15.85 o
   3  -5   8       86.66       97.00     14.75 o
   4  -5   8       21.31       15.72      8.86 o
   5  -5   8        4.73       16.28     15.45 o
   6  -5   8      611.86      607.48     50.70 o
   7  -5   8      197.70      161.38     30.76 o
   8  -5   8      433.75      400.91     44.31 o
 -10  -4   8       84.67      117.07     37.55 o
  -9  -4   8       21.44      -15.75     22.55 o
  -8  -4   8        8.44       15.62     21.89 o
  -7  -4   8        0.71        1.14      8.02 o
  -6  -4   8      158.35      139.55     23.33 o
  -5  -4   8      426.49      386.65     26.09 o
  -4  -4   8      462.51      449.54     19.42 o
  -3  -4   8      239.40      260.34     21.01 o
  -2  -4   8     1787.76     1766.44     44.43 o
  -1  -4   8     2092.88     2116.87     50.62 o
   0  -4   8      816.02      834.03     26.58 o
   1  -4   8      605.19      658.92     22.72 o
   2  -4   8      228.96      232.68     15.41 o
   3  -4   8       13.94        3.45      8.32 o
   4  -4   8      814.62      820.11     31.88 o
   5  -4   8       34.87       68.49     20.70 o
   6  -4   8     1662.29     1613.14     86.23 o
   7  -4   8      248.18      229.56     32.52 o
   8  -4   8       79.51       72.50     23.83 o
   9  -4   8       93.58      100.79     27.76 o
 -11  -3   8      156.32      143.51     42.01 o
 -10  -3   8      130.63      147.66     40.03 o
  -9  -3   8      374.19      345.84     50.88 o
  -8  -3   8        0.10        4.15     21.45 o
  -7  -3   8      680.67      614.12     60.52 o
  -6  -3   8      231.28      254.06     17.61 o
  -5  -3   8      406.50      396.96     28.22 o
  -4  -3   8       55.68       45.26      8.69 o
  -3  -3   8      460.59      437.21     18.79 o
  -2  -3   8      673.85      708.42     24.00 o
  -1  -3   8     1410.62     1418.07     37.26 o
   0  -3   8      419.52      442.41     18.17 o
   1  -3   8       30.14       31.89      7.58 o
   2  -3   8       30.14       34.74      8.56 o
   3  -3   8      225.96      206.22     11.49 o
   4  -3   8       77.52       80.22      6.25 o
   5  -3   8      133.00      135.48     23.79 o
   6  -3   8     1076.59     1114.26     64.52 o
   7  -3   8       21.35       30.32     17.34 o
   8  -3   8       43.10       54.85     21.36 o
   9  -3   8       10.42        7.94     17.43 o
  10  -3   8       23.60       34.20     20.03 o
 -11  -2   8      112.44      105.38     40.25 o
 -10  -2   8      143.18      181.24     42.81 o
  -9  -2   8       19.69       37.29     27.71 o
  -8  -2   8       69.30       69.33      8.10 o
  -7  -2   8       40.50       39.17     10.40 o
  -6  -2   8      563.70      543.92     34.39 o
  -5  -2   8     1722.18     1752.44     39.07 o
  -4  -2   8       74.76       52.35      8.60 o
  -3  -2   8     1713.04     1671.83     42.23 o
  -2  -2   8       46.54       59.54      8.62 o
  -1  -2   8       58.74       65.99      8.65 o
   0  -2   8       41.15       31.43      6.77 o
   1  -2   8      140.50      157.67      9.37 o
   2  -2   8       92.30      100.98     13.89 o
   3  -2   8      254.48      248.85     10.74 o
   4  -2   8       13.04        5.38     10.94 o
   5  -2   8      484.31      506.34     38.17 o
   6  -2   8      235.69      240.11     28.29 o
   7  -2   8      144.23      183.18     26.61 o
   8  -2   8        2.52       11.52     14.61 o
   9  -2   8       85.17       71.00     20.92 o
  10  -2   8      130.32      126.69     25.77 o
 -11  -1   8       14.92      -15.93     28.64 o
 -10  -1   8        4.13        0.88     27.01 o
  -9  -1   8      272.00      343.24     51.19 o
  -8  -1   8      511.43      497.62     31.13 o
  -7  -1   8     1034.59      997.27     40.00 o
  -6  -1   8      755.25      691.75     29.30 o
  -5  -1   8      886.69      892.99     24.27 o
  -4  -1   8       79.80       66.14      8.86 o
  -3  -1   8     1441.46     1470.43     38.41 o
  -2  -1   8      762.07      782.16     26.10 o
  -1  -1   8       11.17       12.85      5.90 o
   0  -1   8      290.70      337.98     13.17 o
   1  -1   8      215.98      228.29     10.58 o
   2  -1   8      254.02      241.41     10.33 o
   3  -1   8      401.49      396.35     12.27 o
   4  -1   8       69.61       73.27     14.72 o
   5  -1   8     2511.22     2488.88    109.97 o
   6  -1   8      310.26      361.99     31.38 o
   7  -1   8      630.92      629.06     42.50 o
   8  -1   8      258.08      263.76     27.89 o
   9  -1   8       33.43       37.64     17.08 o
  10  -1   8       16.48       22.29     15.05 o
  11  -1   8        9.61       15.58     14.52 o
 -11   0   8       34.75       70.12     36.85 o
 -10   0   8        2.67       -1.24     28.15 o
  -9   0   8       87.30      106.75     38.04 o
  -8   0   8      418.87      384.31     14.37 o
  -7   0   8      910.76      835.09     36.24 o
  -6   0   8     1197.12     1205.39     40.54 o
  -5   0   8      585.49      577.57     21.89 o
  -4   0   8      842.92      868.40     27.26 o
  -3   0   8     1190.30     1152.44     28.57 o
  -2   0   8      315.37      307.25     15.15 o
  -1   0   8        0.28        2.44      5.03 o
   0   0   8       45.03       45.41      6.26 o
   1   0   8      335.97      340.28     12.67 o
   2   0   8      653.23      679.86     18.08 o
   3   0   8      441.06      407.27     12.26 o
   4   0   8      184.69      205.89     26.81 o
   5   0   8     3267.27     3166.48    132.52 o
   6   0   8      848.21      843.22     48.54 o
   7   0   8      228.22      203.70     23.34 o
   8   0   8       35.04       45.19     15.09 o
   9   0   8       12.25       14.21     13.59 o
  10   0   8        2.69       12.53     14.47 o
  11   0   8       82.39       98.58     19.77 o
 -11   1   8      244.86      216.32     52.47 o
 -10   1   8        0.94       16.95     30.49 o
  -9   1   8      295.74      256.70     48.59 o
  -8   1   8      419.78      418.96     15.77 o
  -7   1   8      364.48      312.89     37.13 o
  -6   1   8     1117.50     1163.36     54.16 o
  -5   1   8      327.36      317.88     23.78 o
  -4   1   8      436.28      399.34     18.60 o
  -3   1   8     1153.93     1104.49     31.59 o
  -2   1   8      420.43      425.78     15.34 o
  -1   1   8       77.08       74.64      7.53 o
   0   1   8      277.62      307.56     15.62 o
   1   1   8      349.69      339.96     18.11 o
   2   1   8      193.68      165.23      8.72 o
   3   1   8      416.76      387.50     17.56 o
   4   1   8      294.69      317.48     17.78 o
   5   1   8     1851.99     1996.48     89.41 o
   6   1   8      194.51      202.91     22.37 o
   7   1   8      265.71      226.43     23.39 o
   8   1   8      128.03      120.16     18.71 o
   9   1   8        1.39       -2.69     10.64 o
  10   1   8       44.30       55.16     15.89 o
  11   1   8      305.41      349.77     29.21 o
 -11   2   8       27.39       28.37     36.80 o
 -10   2   8      103.10      102.16     40.78 o
  -9   2   8      120.35      120.43     42.36 o
  -8   2   8      741.66      726.06     31.47 o
  -7   2   8      594.06      650.61     31.82 o
  -6   2   8      210.04      193.25     16.11 o
  -5   2   8      112.64      126.53     11.54 o
  -4   2   8      900.61      939.57     28.94 o
  -3   2   8      219.58      233.37     14.00 o
  -2   2   8       22.92       21.03      6.03 o
  -1   2   8       41.31       41.30      7.35 o
   0   2   8      248.33      252.46     10.43 o
   1   2   8     1185.39     1120.76     32.26 o
   2   2   8      799.36      822.38     23.14 o
   3   2   8     1003.50     1017.62     28.93 o
   4   2   8     1915.44     1900.83    126.92 o
   5   2   8     1283.83     1230.41     60.63 o
   6   2   8        2.37        4.41      9.71 o
   7   2   8        6.57       14.87     10.50 o
   8   2   8        4.24        1.41     10.11 o
   9   2   8       11.61        8.25     11.47 o
  10   2   8       27.53       42.94     13.59 o
  11   2   8      181.57      190.59     21.36 o
 -10   3   8      447.58      445.73    103.26 o
  -9   3   8      651.42      569.40     70.69 o
  -8   3   8      315.40      347.96     23.04 o
  -7   3   8       41.11       62.53     12.53 o
  -6   3   8       11.45       15.53      9.51 o
  -5   3   8      543.71      477.07     21.33 o
  -4   3   8      313.86      315.10     16.47 o
  -3   3   8       26.44       22.75      7.01 o
  -2   3   8      194.20      196.18     12.94 o
  -1   3   8      354.87      306.26     15.35 o
   0   3   8     1396.77     1366.65     35.20 o
   1   3   8     1355.14     1366.31     34.96 o
   2   3   8     2823.14     2979.13     53.69 o
   3   3   8      603.44      604.64     16.40 o
   4   3   8     1319.42     1282.31     35.35 o
   5   3   8      525.51      520.15     34.02 o
   6   3   8      146.48      149.99     18.62 o
   7   3   8       28.88       23.56     11.21 o
   8   3   8      118.56      108.07     16.59 o
   9   3   8      387.31      401.27     29.39 o
  10   3   8      126.99      129.25     18.18 o
  11   3   8      229.24      249.92     15.85 o
 -10   4   8      293.46      297.56     62.22 o
  -9   4   8      387.19      459.01     48.63 o
  -8   4   8      102.50      119.45     20.61 o
  -7   4   8      159.36      182.95     18.28 o
  -6   4   8      216.10      202.80     17.57 o
  -5   4   8       67.12       63.00      9.77 o
  -4   4   8      634.88      625.20     23.61 o
  -3   4   8       97.01      115.22     11.16 o
  -2   4   8      560.30      522.61     21.54 o
  -1   4   8       52.15       57.10     11.85 o
   0   4   8       47.85       44.78      6.47 o
   1   4   8        8.57        9.07      3.87 o
   2   4   8      165.13      170.08      9.08 o
   3   4   8     1146.31     1206.88     49.15 o
   4   4   8     7974.14     7916.71    207.77 o
   5   4   8       80.09       79.52     14.78 o
   6   4   8        4.48        6.22      8.96 o
   7   4   8      514.81      550.73     34.69 o
   8   4   8      509.42      471.47     31.95 o
   9   4   8      298.37      272.76     24.09 o
  10   4   8      288.92      355.86     27.45 o
  11   4   8      295.71      327.39     25.86 o
  -9   5   8      265.68      294.63     42.70 o
  -8   5   8      793.02      775.92     33.16 o
  -7   5   8      488.43      493.01     33.58 o
  -6   5   8       18.29       13.08     11.70 o
  -5   5   8      103.63       97.74     11.80 o
  -4   5   8      130.58      138.99     12.83 o
  -3   5   8       65.93       75.10     10.09 o
  -2   5   8       82.24       95.54     10.73 o
  -1   5   8      187.53      175.08     15.27 o
   0   5   8        7.80        7.03      5.48 o
   1   5   8      201.80      217.04     13.04 o
   2   5   8      654.45      626.45     25.12 o
   3   5   8      559.04      581.62     16.66 o
   4   5   8     1842.72     1719.53     79.43 o
   5   5   8       77.07       89.76     15.93 o
   6   5   8      254.86      274.88     24.76 o
   7   5   8       33.84       25.33     11.96 o
   8   5   8      213.27      235.03     22.77 o
   9   5   8      476.89      463.88     32.48 o
  10   5   8      390.91      472.97     32.43 o
  11   5   8      195.74      198.89     20.61 o
  -9   6   8      173.24      159.12     36.93 o
  -8   6   8        2.83       -1.29      9.12 o
  -7   6   8        4.68       -4.30      9.95 o
  -6   6   8       48.61       43.05     15.22 o
  -5   6   8      683.56      665.56     31.46 o
  -4   6   8        0.14       -1.27      6.59 o
  -3   6   8       25.92       21.22      7.65 o
  -2   6   8      455.58      447.06     20.13 o
  -1   6   8      847.78      887.54     31.94 o
   0   6   8      399.20      394.46     18.15 o
   1   6   8      267.76      215.16     16.03 o
   2   6   8      276.68      272.96     14.59 o
   3   6   8      478.71      472.96     15.26 o
   4   6   8     1017.71      892.91     50.04 o
   5   6   8       32.49       15.31      9.97 o
   6   6   8        0.48       -2.07      8.25 o
   7   6   8        7.56       -2.69      9.27 o
   8   6   8      101.10      104.50     17.12 o
   9   6   8      168.95      198.49     21.84 o
  10   6   8      218.98      222.59     22.99 o
  11   6   8      495.29      571.34     36.36 o
  -8   7   8       48.04       57.80     12.74 o
  -7   7   8        3.68       19.28     10.46 o
  -6   7   8      632.83      605.15     28.50 o
  -5   7   8      142.21      133.91     17.22 o
  -4   7   8        3.05        2.33      7.32 o
  -3   7   8      657.17      618.56     24.94 o
  -2   7   8      731.76      708.41     26.54 o
  -1   7   8      722.53      671.82     25.17 o
   0   7   8     1109.40     1070.60     33.10 o
   1   7   8      420.72      370.41     18.27 o
   2   7   8      297.33      234.14     15.34 o
   3   7   8      877.01      829.89     27.83 o
   4   7   8       36.46       49.47     14.12 o
   5   7   8      164.81      169.41     21.40 o
   6   7   8      260.89      267.77     26.30 o
   7   7   8      179.54      126.34     19.59 o
   8   7   8      120.33      118.62     19.55 o
   9   7   8      266.83      319.89     28.68 o
  10   7   8      305.38      293.10     27.14 o
  11   7   8       57.92       80.76     17.03 o
  -7   8   8        4.89       -1.98     10.81 o
  -6   8   8        5.13       -8.66     10.20 o
  -5   8   8       42.52       18.41     10.75 o
  -4   8   8      705.76      696.32     27.93 o
  -3   8   8      166.54      177.54     15.43 o
  -2   8   8      167.60      194.23     15.64 o
  -1   8   8      499.65      450.36     25.83 o
   0   8   8      547.64      516.87     23.24 o
   1   8   8      908.03      850.98     31.33 o
   2   8   8      646.76      557.42     23.89 o
   3   8   8      603.72      642.87     23.17 o
   4   8   8      448.14      367.55     32.57 o
   5   8   8      375.90      373.95     32.35 o
   6   8   8      301.88      292.35     28.95 o
   7   8   8      700.89      815.15     49.73 o
   8   8   8      333.15      295.36     28.51 o
   9   8   8        3.41       -3.75     10.90 o
  10   8   8      117.14       95.58     19.90 o
  -6   9   8       21.69       33.19     13.64 o
  -5   9   8       29.79       23.01     13.06 o
  -4   9   8      239.86      289.99     29.69 o
  -3   9   8      269.74      268.80     18.74 o
  -2   9   8      515.78      490.37     23.60 o
  -1   9   8      313.00      304.77     25.66 o
   0   9   8      505.88      494.25     37.45 o
   1   9   8      471.47      488.07     24.07 o
   2   9   8       57.90       82.73     11.98 o
   3   9   8      881.72      849.56     36.71 o
   4   9   8      266.43      215.84     26.30 o
   5   9   8      235.33      230.40     26.92 o
   6   9   8      500.18      455.68     36.58 o
   7   9   8       73.61       37.91     15.89 o
   8   9   8      109.92      111.25     21.89 o
   9   9   8      210.27      224.84     26.74 o
  10   9   8      203.86      231.68     27.23 o
  -5  10   8       20.09       31.52     13.55 o
  -4  10   8      238.03      237.71     23.77 o
  -3  10   8      430.45      478.19     24.96 o
  -2  10   8      323.22      345.72     25.65 o
  -1  10   8      235.65      248.62     19.62 o
   0  10   8      119.17      137.68     15.71 o
   1  10   8      190.70      224.88     25.39 o
   2  10   8      171.01      187.61     20.37 o
   3  10   8      208.01      195.01     19.07 o
   4  10   8      461.19      455.85     39.10 o
   5  10   8       29.70       39.63     15.62 o
   6  10   8      256.92      241.34     29.04 o
   7  10   8      345.02      357.93     34.46 o
   8  10   8      423.83      429.15     37.69 o
   9  10   8      144.16      181.41     26.74 o
  -4  11   8      157.45      172.70     22.14 o
  -3  11   8      288.67      313.37     30.48 o
  -2  11   8       64.82       75.02     13.83 o
  -1  11   8      239.48      280.08     21.55 o
   0  11   8      105.90      117.50     15.30 o
   1  11   8       32.54       32.13     10.62 o
   2  11   8       94.08       80.95     16.37 o
   3  11   8       47.78       56.54     13.44 o
   4  11   8      327.69      275.28     32.30 o
   5  11   8      174.50      173.60     27.36 o
   6  11   8      333.10      311.29     34.60 o
   7  11   8      376.78      398.35     37.91 o
   8  11   8      166.93      190.33     29.35 o
  -1  12   8       39.55       62.10     14.05 o
   0  12   8        1.36       -5.75     10.38 o
   1  12   8        4.39       13.32     17.12 o
   2  12   8       31.89       25.76     13.38 o
   3  12   8      137.44      124.31     18.47 o
   4  12   8       72.22       80.67     22.55 o
   5  12   8      470.72      468.21     44.00 o
   6  12   8      181.27      171.57     29.26 o
  -5  -9   9        7.00       21.00     12.61 o
  -4  -9   9       31.59       22.28     17.30 o
  -3  -9   9      274.73      281.58     23.35 o
  -2  -9   9       49.76       61.03     14.56 o
  -1  -9   9      155.46      199.79     19.48 o
   0  -9   9      130.74      131.36     17.12 o
   1  -9   9      175.89      201.26     24.63 o
  -7  -8   9        1.86        3.92     10.75 o
  -6  -8   9        0.56       -3.89     12.29 o
  -5  -8   9       57.22       59.88     16.78 o
  -4  -8   9       17.64       18.44     13.56 o
  -3  -8   9        5.25        0.35     10.78 o
  -2  -8   9       81.78       68.66     11.79 o
  -1  -8   9       60.97       58.95     16.95 o
   0  -8   9      288.41      290.29     21.36 o
   1  -8   9      355.72      291.09     26.63 o
   2  -8   9      250.04      293.38     28.33 o
   3  -8   9        1.29        0.03     11.92 o
   4  -8   9       87.08      102.88     15.71 o
  -8  -7   9      108.93      129.19     48.63 o
  -7  -7   9        0.47       -0.18     10.19 o
  -6  -7   9      169.74      163.23     20.17 o
  -5  -7   9      241.95      277.34     23.17 o
  -4  -7   9       39.00       64.23     15.46 o
  -3  -7   9      408.07      415.31     25.72 o
  -2  -7   9        3.33       -8.91     12.79 o
  -1  -7   9      186.13      185.58     15.83 o
   0  -7   9     1247.84     1180.60     42.69 o
   1  -7   9      175.10      146.51     15.81 o
   2  -7   9        2.95       -3.71     19.06 o
   3  -7   9        0.35      -14.50      9.97 o
   4  -7   9        1.19       10.76     10.11 o
   5  -7   9       79.57       83.01     27.01 o
  -9  -6   9        6.22      -36.63     24.32 o
  -8  -6   9        7.49        4.98      7.68 o
  -7  -6   9       92.48      110.95     16.20 o
  -6  -6   9      159.13      132.68     18.13 o
  -5  -6   9      434.84      495.20     30.34 o
  -4  -6   9     1480.02     1503.11     50.38 o
  -3  -6   9      710.76      748.12     28.25 o
  -2  -6   9      362.07      374.48     19.97 o
  -1  -6   9      400.94      373.11     19.70 o
   0  -6   9       13.76       11.74      8.26 o
   1  -6   9       27.22       30.39      9.90 o
   2  -6   9       97.16       76.70     12.34 o
   3  -6   9       21.32        8.56     18.05 o
   4  -6   9       19.35        6.51     14.03 o
   5  -6   9      305.82      255.33     37.77 o
   6  -6   9       93.52      113.99     28.73 o
  -9  -5   9        1.61        3.66     24.93 o
  -8  -5   9       12.75       14.19      8.22 o
  -7  -5   9       79.92       86.28     30.89 o
  -6  -5   9      874.65      828.42     34.54 o
  -5  -5   9      505.96      450.15     25.65 o
  -4  -5   9      717.28      699.84     34.93 o
  -3  -5   9       78.62       97.36     13.39 o
  -2  -5   9      218.20      250.49     16.51 o
  -1  -5   9      132.66      104.40     12.19 o
   0  -5   9      564.87      567.81     23.08 o
   1  -5   9       34.25       33.63      9.35 o
   2  -5   9      648.27      609.01     29.18 o
   3  -5   9      264.92      327.35     37.02 o
   4  -5   9      228.52      230.79     17.39 o
   5  -5   9      130.33      143.55     29.13 o
   6  -5   9       86.78       59.04     22.81 o
   7  -5   9      592.92      710.26     57.28 o
 -10  -4   9        0.14        5.12     29.74 o
  -9  -4   9        1.13       22.29     27.45 o
  -8  -4   9       74.36       97.68     41.57 o
  -7  -4   9      366.34      391.17     25.27 o
  -6  -4   9      800.06      762.64     32.86 o
  -5  -4   9      353.89      357.58     28.65 o
  -4  -4   9      752.14      771.09     48.65 o
  -3  -4   9       13.71       19.45      8.00 o
  -2  -4   9      323.91      373.20     30.61 o
  -1  -4   9      166.45      174.24     15.30 o
   0  -4   9       53.44       49.04      9.16 o
   1  -4   9      161.86      168.22     13.27 o
   2  -4   9       94.65       96.62     15.28 o
   3  -4   9       85.03       89.23     22.02 o
   4  -4   9      471.16      475.38     17.08 o
   5  -4   9       16.67       38.00     19.02 o
   6  -4   9      348.81      311.33     36.76 o
   7  -4   9      171.90      144.74     29.35 o
   8  -4   9       89.24       16.20     21.62 o
 -10  -3   9        7.24        0.35     24.71 o
  -9  -3   9       52.64       83.36     36.01 o
  -8  -3   9     1331.73     1362.49     49.20 o
  -7  -3   9     1347.00     1325.17     60.90 o
  -6  -3   9      638.32      584.49     28.97 o
  -5  -3   9      869.35      927.39     36.38 o
  -4  -3   9      111.83      113.33     12.21 o
  -3  -3   9       26.44       30.09      8.76 o
  -2  -3   9      472.51      423.39     21.12 o
  -1  -3   9       79.51       62.83     10.64 o
   0  -3   9       89.11       81.73     10.45 o
   1  -3   9       63.97       69.68     10.45 o
   2  -3   9      256.33      258.43     15.90 o
   3  -3   9      152.77      171.79     12.76 o
   4  -3   9      152.03      164.65      8.70 o
   5  -3   9       16.73       -3.04     12.44 o
   6  -3   9      476.14      408.37     38.75 o
   7  -3   9      470.66      546.76     45.85 o
   8  -3   9      333.71      260.85     33.71 o
   9  -3   9        2.92        4.50     18.09 o
 -10  -2   9      181.60      222.76     49.91 o
  -9  -2   9       71.56       51.54     32.13 o
  -8  -2   9       75.77       88.41     13.57 o
  -7  -2   9      714.56      708.25     34.35 o
  -6  -2   9      971.16      968.02     36.96 o
  -5  -2   9      492.07      477.00     18.32 o
  -4  -2   9      458.69      432.12     19.95 o
  -3  -2   9        9.58        9.67      6.93 o
  -2  -2   9       38.34       52.49      8.96 o
  -1  -2   9       46.36       42.12      8.17 o
   0  -2   9      157.53      132.28     11.52 o
   1  -2   9      325.02      330.44     17.26 o
   2  -2   9      586.82      559.85     20.30 o
   3  -2   9      446.88      461.76     15.56 o
   4  -2   9      293.71      310.18     31.68 o
   5  -2   9      315.06      310.36     32.26 o
   6  -2   9     1288.35     1253.26     69.50 o
   7  -2   9       55.36       62.18     19.64 o
   8  -2   9        0.80        0.84     14.78 o
   9  -2   9       32.48       27.32     18.05 o
 -10  -1   9       20.83       36.63     34.16 o
  -9  -1   9       67.62       11.65     30.89 o
  -8  -1   9      539.57      511.85     42.87 o
  -7  -1   9      920.18      927.31     44.61 o
  -6  -1   9      617.61      572.72     29.14 o
  -5  -1   9      396.73      425.14     17.19 o
  -4  -1   9       12.52        8.63      6.22 o
  -3  -1   9        3.54        3.21      6.44 o
  -2  -1   9      250.83      239.01     14.88 o
  -1  -1   9        1.25        2.40      5.86 o
   0  -1   9      954.54      899.48     27.78 o
   1  -1   9      479.77      544.46     20.22 o
   2  -1   9      326.81      337.90     17.85 o
   3  -1   9      816.56      808.92     21.50 o
   4  -1   9     1410.63     1365.70     71.00 o
   5  -1   9      151.32      160.14     23.48 o
   6  -1   9     1252.95     1294.52     69.86 o
   7  -1   9      157.57      134.90     23.92 o
   8  -1   9      111.48       89.45     21.36 o
   9  -1   9       43.32       19.81     17.12 o
  10  -1   9      113.69       96.95     23.21 o
 -10   0   9       28.60       11.69     31.73 o
  -9   0   9      289.02      257.63     52.20 o
  -8   0   9      693.91      692.60     31.75 o
  -7   0   9      792.23      802.24     54.50 o
  -6   0   9      259.07      275.86     20.06 o
  -5   0   9      360.55      357.41     18.19 o
  -4   0   9       45.37       74.11     19.22 o
  -3   0   9       67.67       67.50      8.54 o
  -2   0   9       51.19       37.25      8.21 o
  -1   0   9       90.42       81.42     11.67 o
   0   0   9      113.52       92.07     10.02 o
   1   0   9      324.03      357.95     16.49 o
   2   0   9      450.52      481.30     15.53 o
   3   0   9      587.83      551.58     16.42 o
   4   0   9     1163.19     1034.03     57.37 o
   5   0   9     1919.49     1945.12     90.99 o
   6   0   9     1769.30     1730.12     83.98 o
   7   0   9       20.42       48.63     16.50 o
   8   0   9      142.94      168.22     23.74 o
   9   0   9      124.63      122.15     22.73 o
  10   0   9      361.16      403.52     35.70 o
 -10   1   9      211.12      216.63     53.79 o
  -9   1   9      423.95      310.89     55.47 o
  -8   1   9      363.95      371.46     22.87 o
  -7   1   9      252.38      261.81     21.36 o
  -6   1   9       19.29       18.22     15.10 o
  -5   1   9       26.60       27.11      8.73 o
  -4   1   9     1077.15      985.65     51.22 o
  -3   1   9       78.48       93.40     10.46 o
  -2   1   9        0.66       -2.85      4.75 o
  -1   1   9       46.33       41.62      6.91 o
   0   1   9      368.36      341.17     20.11 o
   1   1   9      575.93      580.72     20.91 o
   2   1   9      306.03      322.17     12.67 o
   3   1   9      446.97      451.65     14.35 o
   4   1   9       40.67       51.50     14.78 o
   5   1   9      907.39      872.83     50.79 o
   6   1   9      148.34      148.19     21.45 o
   7   1   9      231.89      194.61     24.01 o
   8   1   9       50.27       33.54     15.75 o
   9   1   9      252.37      217.47     25.55 o
  10   1   9      287.93      288.82     28.60 o
 -10   2   9       52.40       54.15     41.97 o
  -9   2   9      566.66      702.23     78.51 o
  -8   2   9      228.42      222.05     29.43 o
  -7   2   9        9.25       19.83     10.35 o
  -6   2   9       27.61       19.29      9.88 o
  -5   2   9        3.15        1.60      6.90 o
  -4   2   9        0.03       -3.10      6.64 o
  -3   2   9      180.59      204.92     14.41 o
  -2   2   9       86.47      104.25     11.93 o
  -1   2   9      779.55      705.45     24.44 o
   0   2   9      855.27      835.26     23.39 o
   1   2   9        7.83        5.59      3.50 o
   2   2   9      160.29      170.40      9.57 o
   3   2   9       81.37       97.99      7.00 o
   4   2   9       70.03       54.01     14.61 o
   5   2   9      951.91      989.77     55.12 o
   6   2   9       12.97       -4.02      9.84 o
   7   2   9      153.55      157.63     21.49 o
   8   2   9      383.65      400.47     32.43 o
   9   2   9      195.74      199.73     24.05 o
  10   2   9      446.34      546.49     38.44 o
  11   2   9      272.90      275.45     28.37 o
 -10   3   9      204.54      112.40     49.12 o
  -9   3   9      681.52      735.81     81.73 o
  -8   3   9      664.71      622.35     32.01 o
  -7   3   9      191.31      211.23     21.91 o
  -6   3   9      180.49      163.13     17.04 o
  -5   3   9       67.00       58.99     10.06 o
  -4   3   9      156.19      152.22     19.04 o
  -3   3   9        7.83        4.57      6.46 o
  -2   3   9        2.44        6.25      6.15 o
  -1   3   9      172.16      177.35     12.91 o
   0   3   9        4.57       -4.26      5.95 o
   1   3   9      560.33      575.98     24.36 o
   2   3   9      953.37     1017.04     22.56 o
   3   3   9      208.24      205.86     10.51 o
   4   3   9      153.74      169.18     15.22 o
   5   3   9      611.27      535.09     26.18 o
   6   3   9      336.12      331.36     28.68 o
   7   3   9      323.56      385.78     31.02 o
   8   3   9      179.87      166.45     21.40 o
   9   3   9      181.30      205.53     16.39 o
  10   3   9      170.53      180.86     23.12 o
  11   3   9      241.34      297.95     24.56 o
  -9   4   9      751.82      625.53     80.14 o
  -8   4   9      503.79      480.94     28.72 o
  -7   4   9      131.86      144.45     44.17 o
  -6   4   9       34.69       37.54     11.93 o
  -5   4   9      212.43      230.70     16.05 o
  -4   4   9        8.29        6.38      7.70 o
  -3   4   9       55.63       58.37      9.94 o
  -2   4   9      145.93      172.63     21.83 o
  -1   4   9     1116.87     1079.00     32.82 o
   0   4   9     1220.74     1188.48     40.81 o
   1   4   9      857.53      823.13     34.08 o
   2   4   9     1165.32     1177.29     27.75 o
   3   4   9     1734.70     1760.15     44.90 o
   4   4   9      494.15      490.58     34.99 o
   5   4   9       57.75       50.62     14.56 o
   6   4   9       82.12       80.80     16.42 o
   7   4   9      289.67      343.01     29.57 o
   8   4   9      130.47      150.97     20.87 o
   9   4   9       67.41       58.91     16.28 o
  10   4   9      156.20      185.39     22.29 o
  11   4   9      274.02      352.99     29.13 o
  -9   5   9      187.54      152.64     51.76 o
  -8   5   9      600.25      684.34     70.41 o
  -7   5   9      100.37      108.17     17.29 o
  -6   5   9        0.59       -6.39      9.10 o
  -5   5   9      118.58      113.50     16.16 o
  -4   5   9        2.10        1.05      9.61 o
  -3   5   9      667.42      662.05     25.99 o
  -2   5   9     1517.30     1528.09     42.45 o
  -1   5   9     1526.92     1513.59     42.42 o
   0   5   9      749.74      707.58     25.30 o
   1   5   9      241.60      235.91     14.45 o
   2   5   9      271.41      265.36     15.41 o
   3   5   9       12.30        4.60      4.31 o
   4   5   9      423.63      387.72     31.55 o
   5   5   9      623.91      493.01     35.26 o
   6   5   9      291.23      275.28     26.79 o
   7   5   9      726.13      763.12     45.94 o
   8   5   9      243.16      216.63     24.23 o
   9   5   9      621.32      660.61     42.10 o
  10   5   9      120.29      119.32     19.81 o
  -8   6   9       10.58       -5.44     10.37 o
  -7   6   9       68.75       70.91     15.84 o
  -6   6   9      356.23      346.30     24.85 o
  -5   6   9      324.41      323.84     24.09 o
  -4   6   9        2.88       -4.67      6.72 o
  -3   6   9      732.54      744.06     36.64 o
  -2   6   9     1184.89     1214.08     36.89 o
  -1   6   9      439.78      404.14     30.24 o
   0   6   9      228.00      220.47     15.24 o
   1   6   9       28.17       20.21     14.25 o
   2   6   9       17.95        9.50      6.29 o
   3   6   9        0.86       -9.03      4.51 o
   4   6   9       85.33       92.85     18.23 o
   5   6   9      757.49      664.80     43.47 o
   6   6   9      348.27      291.87     28.60 o
   7   6   9      484.37      407.66     33.14 o
   8   6   9      322.96      273.86     27.49 o
   9   6   9      107.87      116.59     19.95 o
  10   6   9      155.56      177.93     22.81 o
  -7   7   9       14.62       35.49     13.59 o
  -6   7   9      109.34      105.05     20.66 o
  -5   7   9       57.49       58.15     13.94 o
  -4   7   9       12.48        5.06      7.62 o
  -3   7   9      644.61      640.12     35.36 o
  -2   7   9     1068.83     1032.54     37.13 o
  -1   7   9     1013.97      976.18     50.85 o
   0   7   9      333.85      313.74     18.46 o
   1   7   9       94.45       83.58     11.67 o
   2   7   9       27.34       34.02      8.77 o
   3   7   9      293.40      259.38     16.41 o
   4   7   9       61.38       75.11     17.65 o
   5   7   9     1092.77     1104.20     61.38 o
   6   7   9      453.64      491.07     36.89 o
   7   7   9      314.21      301.00     29.70 o
   8   7   9      195.97      131.90     21.58 o
   9   7   9      273.60      255.60     27.67 o
  10   7   9      169.52      144.52     22.73 o
  -6   8   9      333.22      345.76     23.96 o
  -5   8   9      210.26      208.18     21.90 o
  -4   8   9      410.02      421.78     28.55 o
  -3   8   9      322.46      303.63     19.98 o
  -2   8   9      715.82      755.28     29.55 o
  -1   8   9      293.56      300.75     50.96 o
   0   8   9      288.81      327.16     20.66 o
   1   8   9      360.03      321.05     19.99 o
   2   8   9       35.20       28.33     13.78 o
   3   8   9       86.56       90.46     17.30 o
   4   8   9       21.78        7.59     11.39 o
   5   8   9      639.34      643.22     44.88 o
   6   8   9      423.01      393.19     34.60 o
   7   8   9      337.10      286.84     30.67 o
   8   8   9      330.65      313.54     31.64 o
   9   8   9      433.22      458.90     37.77 o
  -5   9   9        4.36       15.77     13.28 o
  -4   9   9      349.71      372.88     28.17 o
  -3   9   9      227.90      251.33     19.15 o
  -2   9   9      397.23      410.42     23.00 o
  -1   9   9       62.62       55.75     12.49 o
   0   9   9       12.06        9.34      8.56 o
   1   9   9        0.25       -2.20      7.49 o
   2   9   9       18.98       12.13     18.51 o
   3   9   9      110.49       73.03     14.56 o
   4   9   9       59.32       71.18     18.23 o
   5   9   9      361.06      336.79     33.36 o
   6   9   9      362.64      304.23     31.64 o
   7   9   9      130.53      109.44     22.99 o
   8   9   9      364.75      426.64     37.51 o
   9   9   9      451.27      360.36     35.08 o
  -4  10   9      339.82      361.91     40.99 o
  -3  10   9      398.62      477.42     43.69 o
  -2  10   9       36.20       43.18     13.61 o
  -1  10   9       43.37       16.25      9.96 o
   0  10   9        6.77       -2.48      8.30 o
   1  10   9        0.18       -0.11      8.39 o
   2  10   9      139.39      177.52     23.94 o
   3  10   9        2.90        1.80      9.58 o
   4  10   9      164.01      170.16     27.27 o
   5  10   9      182.74      125.50     24.01 o
   6  10   9      146.41      148.36     25.73 o
   7  10   9       42.44       77.71     21.14 o
   8  10   9       93.41       69.24     21.18 o
  -2  11   9        1.86       -3.21     11.69 o
  -1  11   9        0.45       -4.51     11.27 o
   0  11   9      233.05      256.27     21.16 o
   1  11   9      193.31      212.62     24.58 o
   2  11   9      145.31      143.80     20.24 o
   3  11   9        2.11       13.25     11.81 o
   4  11   9      355.99      332.51     36.89 o
   5  11   9      120.04      167.82     27.85 o
   6  11   9      186.36      217.47     30.54 o
   1  12   9       14.88       10.44     12.20 o
   2  12   9      164.60      187.62     23.16 o
   3  12   9        2.57       18.96     15.53 o
   4  12   9      842.78      932.80     63.68 o
  -4  -8  10      269.58      269.37     23.56 o
  -3  -8  10      236.83      214.72     21.83 o
  -2  -8  10      442.38      464.06     45.12 o
  -1  -8  10       88.72       83.23     17.16 o
   0  -8  10        0.26        1.73      9.75 o
   1  -8  10       79.66       89.08     18.77 o
  -6  -7  10      644.98      666.89     53.40 o
  -5  -7  10      818.50      765.25     35.99 o
  -4  -7  10      733.95      747.91     40.76 o
  -3  -7  10      137.53      140.76     18.47 o
  -2  -7  10      264.06      237.78     18.30 o
  -1  -7  10       14.41       37.94     12.08 o
   0  -7  10       15.90       15.18     10.48 o
   1  -7  10        0.40      -17.27      8.63 o
   2  -7  10      111.21      152.69     32.52 o
   3  -7  10      232.45      240.31     22.51 o
   4  -7  10      231.47      230.43     19.24 o
  -7  -6  10      202.29      188.46     20.54 o
  -6  -6  10      550.72      559.43     49.05 o
  -5  -6  10      920.38      944.97     39.73 o
  -4  -6  10      736.21      698.13     33.71 o
  -3  -6  10      234.45      252.49     21.67 o
  -2  -6  10       29.53       37.83     10.36 o
  -1  -6  10      100.31       94.99     12.91 o
   0  -6  10      220.52      187.30     17.54 o
   1  -6  10       12.93       -0.84      8.92 o
   2  -6  10      268.72      278.05     23.54 o
   3  -6  10      234.42      195.23     33.54 o
   4  -6  10      130.77      127.43     14.68 o
   5  -6  10      194.99      167.51     33.36 o
  -8  -5  10       45.77       97.61     36.19 o
  -7  -5  10      536.08      578.40     63.30 o
  -6  -5  10      811.14      753.48     61.41 o
  -5  -5  10      857.37      806.94     41.25 o
  -4  -5  10      476.20      511.12     41.07 o
  -3  -5  10       75.35       68.90     11.30 o
  -2  -5  10       27.83       15.88      8.93 o
  -1  -5  10        2.65      -12.29      6.60 o
   0  -5  10       53.14       41.54     11.85 o
   1  -5  10      393.32      361.38     30.16 o
   2  -5  10      531.87      559.74     25.49 o
   3  -5  10      132.21      181.15     31.29 o
   4  -5  10      224.38      276.98     52.43 o
   5  -5  10       19.11       15.80     17.65 o
   6  -5  10       60.18       67.08     24.18 o
  -9  -4  10      337.39      355.50     59.31 o
  -8  -4  10        2.73       18.25      9.54 o
  -7  -4  10      352.09      350.89     68.40 o
  -6  -4  10      173.22      206.30     19.52 o
  -5  -4  10      155.88      143.02     17.86 o
  -4  -4  10      192.08      201.65     15.94 o
  -3  -4  10       33.65       44.51      9.88 o
  -2  -4  10       10.74        4.32      7.18 o
  -1  -4  10       14.57        8.23      9.08 o
   0  -4  10        0.98        0.68      7.01 o
   1  -4  10      191.69      203.01     18.75 o
   2  -4  10      175.99      167.91     15.06 o
   3  -4  10      316.79      286.53     35.74 o
   4  -4  10       87.50      105.18     11.49 o
   5  -4  10      284.78      292.35     36.80 o
   6  -4  10      244.00      251.45     35.70 o
   7  -4  10      120.49       48.06     22.68 o
  -9  -3  10       23.38       60.15     34.86 o
  -8  -3  10      170.22      110.08     14.52 o
  -7  -3  10      182.73      171.22     22.06 o
  -6  -3  10      422.72      464.07     27.04 o
  -5  -3  10      108.46      131.59     16.72 o
  -4  -3  10       55.36       46.26     10.24 o
  -3  -3  10        5.88        4.06      7.30 o
  -2  -3  10       86.83       84.21     11.40 o
  -1  -3  10       25.70       21.00      8.32 o
   0  -3  10       24.89       34.84      9.03 o
   1  -3  10      733.00      676.94     27.67 o
   2  -3  10      241.28      231.85     16.10 o
   3  -3  10      365.54      368.42     26.08 o
   4  -3  10      171.79      175.04     12.23 o
   5  -3  10       45.26       29.61     17.34 o
   6  -3  10       33.78       33.85     18.67 o
   7  -3  10      278.12      246.64     33.32 o
   8  -3  10       12.52       16.99     18.93 o
  -9  -2  10      115.07       77.76     38.57 o
  -8  -2  10      254.49      246.98     29.48 o
  -7  -2  10      572.68      626.46     61.94 o
  -6  -2  10      558.17      553.93     29.00 o
  -5  -2  10       77.23       84.64     16.67 o
  -4  -2  10        2.70        8.89      8.00 o
  -3  -2  10      311.39      286.65     24.68 o
  -2  -2  10      219.92      227.19     15.54 o
  -1  -2  10      227.06      236.24     16.97 o
   0  -2  10      126.69      133.16     14.95 o
   1  -2  10     1079.18     1081.59     32.27 o
   2  -2  10      720.86      733.14     48.98 o
   3  -2  10      107.60      131.48     44.64 o
   4  -2  10      177.39      168.75     26.92 o
   5  -2  10      321.86      325.76     34.77 o
   6  -2  10      130.86      155.11     26.70 o
   7  -2  10       55.20       31.38     17.83 o
   8  -2  10        2.73       11.96     16.02 o
  -9  -1  10      153.75      153.66     46.91 o
  -8  -1  10      724.46      793.62     69.92 o
  -7  -1  10      585.05      564.20     50.11 o
  -6  -1  10      146.30      198.30     21.27 o
  -5  -1  10        0.77       -0.29      9.33 o
  -4  -1  10       78.66       63.66      9.23 o
  -3  -1  10      469.19      446.56     21.20 o
  -2  -1  10       22.56       20.16      8.09 o
  -1  -1  10      208.08      195.79     14.55 o
   0  -1  10      247.43      267.47     16.11 o
   1  -1  10      422.60      414.48     18.74 o
   2  -1  10      644.33      654.68     32.87 o
   3  -1  10      550.92      548.23     25.38 o
   4  -1  10      450.68      466.00     39.05 o
   5  -1  10        4.03        0.04     11.96 o
   6  -1  10       12.70        9.53     13.72 o
   7  -1  10       16.86       22.46     16.81 o
   8  -1  10       23.57       48.10     19.33 o
   9  -1  10      351.90      334.50     36.23 o
  -9   0  10       57.37        5.25     35.35 o
  -8   0  10      619.37      687.70    137.11 o
  -7   0  10      289.83      289.29     50.86 o
  -6   0  10       43.64       50.00     13.13 o
  -5   0  10        8.52        6.31      9.94 o
  -4   0  10       16.52       19.23      8.08 o
  -3   0  10       83.81       91.70     10.10 o
  -2   0  10        8.83        8.52      5.94 o
  -1   0  10        3.58        1.23      7.16 o
   0   0  10      719.60      672.03     41.33 o
   1   0  10      281.91      291.11     23.92 o
   2   0  10       56.17       51.97     10.36 o
   3   0  10        2.83        6.29      5.10 o
   4   0  10       23.18       20.08     12.84 o
   5   0  10       16.63       15.40     13.72 o
   6   0  10      182.34      145.85     23.92 o
   7   0  10       53.08       39.58     16.33 o
   8   0  10      172.20      143.55     24.67 o
   9   0  10      673.01      743.00     50.92 o
  -9   1  10       14.16       22.51     36.45 o
  -8   1  10      223.85      264.86     21.46 o
  -7   1  10      465.09      438.94     41.04 o
  -6   1  10      426.84      382.03     24.91 o
  -5   1  10       18.29        3.52     15.68 o
  -4   1  10        3.00        0.92      7.33 o
  -3   1  10       54.88       56.81     10.53 o
  -2   1  10      845.93      869.52     25.72 o
  -1   1  10      138.24      128.41     11.63 o
   0   1  10      738.04      686.02     34.38 o
   1   1  10      163.30      150.96     13.00 o
   2   1  10       31.60       27.65      7.94 o
   3   1  10       10.04       -0.31      5.16 o
   4   1  10       89.59       91.70     19.24 o
   5   1  10       51.92       48.06     15.22 o
   6   1  10      137.33       90.02     19.90 o
   7   1  10        8.33        6.62     13.72 o
   8   1  10      506.19      499.19     39.27 o
   9   1  10      144.76      123.30     23.08 o
  10   1  10      185.64      251.93     29.30 o
  -9   2  10      180.38      205.69     53.31 o
  -8   2  10      343.86      292.81     26.70 o
  -7   2  10      118.83      140.28     18.30 o
  -6   2  10        3.45        3.24     15.19 o
  -5   2  10        6.55        8.01     10.20 o
  -4   2  10      139.24      127.98     14.09 o
  -3   2  10      550.04      536.04     23.13 o
  -2   2  10      446.58      470.32     22.52 o
  -1   2  10     1419.55     1499.58     41.42 o
   0   2  10     2718.08     2530.45     52.85 o
   1   2  10      574.55      593.32     20.04 o
   2   2  10      693.03      715.53     22.71 o
   3   2  10      399.93      432.07     23.89 o
   4   2  10        5.19       10.19     11.25 o
   5   2  10      139.25      157.94     22.90 o
   6   2  10       45.44       45.28     15.75 o
   7   2  10       75.69       53.40     17.25 o
   8   2  10      376.75      413.75     35.39 o
   9   2  10       27.04       35.48     16.46 o
  10   2  10       38.50       33.76     17.92 o
  -9   3  10      256.67      210.58     56.04 o
  -8   3  10       84.96       96.71     26.08 o
  -7   3  10       56.94       58.39     15.30 o
  -6   3  10        9.93       11.82     10.41 o
  -5   3  10      145.85      162.62     18.24 o
  -4   3  10      184.60      178.32     16.33 o
  -3   3  10       61.00       56.35     14.01 o
  -2   3  10      748.80      705.79     26.70 o
  -1   3  10     2184.11     2108.07     53.33 o
   0   3  10     3140.55     2991.58     68.40 o
   1   3  10     2826.25     2790.21     63.59 o
   2   3  10      279.14      306.15     14.36 o
   3   3  10      350.61      369.34     16.92 o
   4   3  10      140.40      145.03     15.20 o
   5   3  10       54.84       76.11     22.55 o
   6   3  10      136.57      134.70     15.38 o
   7   3  10      269.44      286.68     27.49 o
   8   3  10      701.46      688.12     32.46 o
   9   3  10      228.15      266.25     19.94 o
  10   3  10      282.88      252.37     49.45 o
  -8   4  10      110.10      105.27     16.67 o
  -7   4  10       43.21       15.43     13.06 o
  -6   4  10       21.45       16.37     11.86 o
  -5   4  10       15.20       29.34     11.96 o
  -4   4  10      315.07      325.98     19.40 o
  -3   4  10      249.14      243.33     17.02 o
  -2   4  10      544.66      523.47     23.14 o
  -1   4  10      731.98      646.08     25.35 o
   0   4  10      555.70      530.84     22.35 o
   1   4  10        4.74        7.27     10.42 o
   2   4  10       16.32       20.22      6.83 o
   3   4  10      456.76      407.49     20.95 o
   4   4  10      120.37      113.37     19.99 o
   5   4  10      225.84      198.54     24.45 o
   6   4  10      693.35      569.62     40.73 o
   7   4  10      865.06      846.84     51.59 o
   8   4  10      535.56      549.94     40.42 o
   9   4  10       45.99       31.38     15.53 o
  10   4  10      105.49      123.96     21.49 o
  -8   5  10       87.95       86.73     16.33 o
  -7   5  10       91.56      138.19     31.86 o
  -6   5  10       34.97       43.38     13.70 o
  -5   5  10      106.30      164.28     19.44 o
  -4   5  10      664.82      675.96     27.94 o
  -3   5  10      129.54      114.40     13.48 o
  -2   5  10      374.78      402.23     27.19 o
  -1   5  10      712.61      707.04     47.10 o
   0   5  10       18.10       18.82      7.91 o
   1   5  10       18.84       21.08      7.84 o
   2   5  10        1.86       -0.92      5.59 o
   3   5  10       60.47       60.79     11.09 o
   4   5  10       67.14       47.22     14.74 o
   5   5  10       28.65        7.37     11.61 o
   6   5  10      486.00      523.68     38.52 o
   7   5  10      373.88      380.57     33.49 o
   8   5  10      414.87      486.74     38.08 o
   9   5  10       59.85       77.31     18.71 o
  10   5  10       19.30       40.86     16.06 o
  -7   6  10       14.14        4.09     20.92 o
  -6   6  10      122.07      144.81     19.39 o
  -5   6  10      752.92      725.27     36.40 o
  -4   6  10      608.38      619.56     30.28 o
  -3   6  10     1132.42     1197.13     42.10 o
  -2   6  10      316.86      340.69     19.89 o
  -1   6  10      428.30      436.07     22.01 o
   0   6  10        1.32        3.66      7.08 o
   1   6  10       64.28       59.10     11.37 o
   2   6  10      135.86      155.92     13.69 o
   3   6  10      130.47      147.60     10.35 o
   4   6  10      123.15      141.04     22.73 o
   5   6  10       20.56        9.31     11.52 o
   6   6  10      297.58      356.78     33.01 o
   7   6  10      333.78      422.71     36.27 o
   8   6  10       31.82       57.01     17.96 o
   9   6  10      142.33      166.19     24.54 o
  -6   7  10      220.11      206.24     41.61 o
  -5   7  10      125.68      127.10     19.46 o
  -4   7  10      128.64      138.86     19.63 o
  -3   7  10      429.60      449.78     28.03 o
  -2   7  10      386.55      360.47     21.20 o
  -1   7  10      817.87      794.69     50.82 o
   0   7  10       30.58       26.28     10.55 o
   1   7  10      509.58      428.41     35.32 o
   2   7  10      218.53      210.20     23.52 o
   3   7  10      193.52      186.65     16.42 o
   4   7  10      278.20      264.60     29.79 o
   5   7  10      138.13      159.84     24.18 o
   6   7  10       83.00       66.11     18.14 o
   7   7  10      540.24      558.59     42.58 o
   8   7  10      130.34      111.82     22.37 o
   9   7  10      249.01      278.23     30.85 o
  -5   8  10      437.25      429.75     30.30 o
  -4   8  10      153.74      195.19     29.80 o
  -3   8  10      345.39      376.88     22.67 o
  -2   8  10      404.55      394.81     22.71 o
  -1   8  10        3.32        1.48      8.04 o
   0   8  10        3.43       -8.91      7.83 o
   1   8  10       13.36       17.79      8.66 o
   2   8  10      306.31      293.67     23.86 o
   3   8  10      387.63      354.94     22.35 o
   4   8  10       82.58       43.73     16.28 o
   5   8  10      206.07      214.64     28.11 o
   6   8  10      357.67      380.97     36.36 o
   7   8  10      285.66      265.26     31.11 o
   8   8  10       11.56       11.25     13.99 o
  -4   9  10      162.61      179.93     22.33 o
  -3   9  10      106.39      106.13     19.65 o
  -2   9  10      189.96      224.92     32.80 o
  -1   9  10        2.25        3.88      8.44 o
   0   9  10      110.22      125.67     15.91 o
   1   9  10      350.65      374.90     22.95 o
   2   9  10      161.15      205.22     33.36 o
   3   9  10      230.48      271.97     34.46 o
   4   9  10       56.17      111.21     23.17 o
   5   9  10      261.32      265.52     32.21 o
   6   9  10       18.60       45.23     17.12 o
   7   9  10       16.87       25.90     16.06 o
   8   9  10      111.58      114.47     23.96 o
  -3  10  10      151.78      184.00     58.40 o
  -2  10  10        4.88        1.14      8.72 o
  -1  10  10      170.98      148.75     18.05 o
   0  10  10      187.40      213.33     19.91 o
   1  10  10       87.56       94.16     18.63 o
   2  10  10       47.51       44.93     17.89 o
   3  10  10      334.42      289.70     21.78 o
   4  10  10       35.91       81.55     21.84 o
   5  10  10      399.66      426.07     40.55 o
   6  10  10      177.24      252.29     32.39 o
   0  11  10        5.59       13.36     10.33 o
   1  11  10       40.82       11.12     13.19 o
   2  11  10      309.34      352.12     45.63 o
   3  11  10      359.33      392.07     25.40 o
   4  11  10       28.44       10.46     15.36 o
  -3  -7  11        0.73      -12.83     11.52 o
  -2  -7  11      259.83      236.46     25.96 o
  -1  -7  11        9.03       -9.30     10.05 o
   0  -7  11       34.40       47.63     13.29 o
   1  -7  11       44.22       39.41     12.43 o
  -5  -6  11      118.16      116.90     18.30 o
  -4  -6  11       79.02      112.43     27.42 o
  -3  -6  11       13.54       11.12     14.64 o
  -2  -6  11        2.62      -14.87     11.84 o
  -1  -6  11      394.57      410.41     42.89 o
   0  -6  11      328.88      299.71     22.08 o
   1  -6  11        4.02      -11.13      8.97 o
   2  -6  11      356.53      352.53     63.04 o
   3  -6  11      212.67      214.73     37.51 o
  -6  -5  11      122.56      107.49     19.17 o
  -5  -5  11       40.04       63.92     15.22 o
  -4  -5  11      180.61      190.50     36.86 o
  -3  -5  11        5.90       13.39     11.44 o
  -2  -5  11       90.51      103.14     13.47 o
  -1  -5  11        7.26       16.00     10.30 o
   0  -5  11      106.58      101.79     27.48 o
   1  -5  11      203.97      183.70     17.64 o
   2  -5  11      380.99      378.30     50.29 o
   3  -5  11      275.65      289.66     38.79 o
   4  -5  11      205.12      200.53     23.90 o
   5  -5  11       14.17        5.12     19.37 o
  -7  -4  11       62.08       51.64     19.59 o
  -6  -4  11      146.03      124.30     21.03 o
  -5  -4  11      203.56      223.54     21.62 o
  -4  -4  11       24.57       29.16     16.57 o
  -3  -4  11      126.33      125.41     14.37 o
  -2  -4  11       90.07       65.91     11.69 o
  -1  -4  11      138.53      138.60     15.95 o
   0  -4  11      241.67      208.51     18.39 o
   1  -4  11       71.89       77.24     12.79 o
   2  -4  11      482.32      466.84     57.76 o
   3  -4  11      127.23      162.53     30.14 o
   4  -4  11       52.29       63.16     13.17 o
   5  -4  11        9.71       -8.74     15.75 o
   6  -4  11        0.92        5.87     17.65 o
  -8  -3  11      167.97      147.76     17.57 o
  -7  -3  11      304.91      272.23     24.72 o
  -6  -3  11      115.63      138.41     18.02 o
  -5  -3  11       14.95       20.66     15.91 o
  -4  -3  11        7.98       -8.23     10.09 o
  -3  -3  11      190.80      211.62     22.90 o
  -2  -3  11      219.11      216.33     16.66 o
  -1  -3  11      466.77      436.26     21.83 o
   0  -3  11      289.77      315.80     20.57 o
   1  -3  11      155.60      171.35     21.48 o
   2  -3  11      466.88      473.65     28.11 o
   3  -3  11       74.52       69.77     12.94 o
   4  -3  11        2.26        6.31     15.71 o
   5  -3  11       38.47       15.89     16.86 o
   6  -3  11       40.40       47.31     21.49 o
   7  -3  11       42.13       37.20     20.92 o
  -8  -2  11        7.07        1.53      9.92 o
  -7  -2  11      263.36      286.67     34.33 o
  -6  -2  11       64.80       58.27     14.38 o
  -5  -2  11       38.20       57.38     14.95 o
  -4  -2  11        2.63       -1.06      6.51 o
  -3  -2  11      534.00      536.84     29.09 o
  -2  -2  11       29.04       37.90      9.78 o
  -1  -2  11       99.19      111.01     13.17 o
   0  -2  11      262.64      258.64     18.47 o
   1  -2  11     1182.89     1252.58     40.71 o
   2  -2  11      519.38      557.88     80.18 o
   3  -2  11       47.75       39.44     13.33 o
   4  -2  11        1.60       -2.69     13.72 o
   5  -2  11      430.10      448.04     42.54 o
   6  -2  11      164.73      125.90     26.87 o
   7  -2  11      114.27       64.56     21.93 o
  -8  -1  11        6.90       18.45     14.41 o
  -7  -1  11      220.17      232.54     23.15 o
  -6  -1  11      132.76      140.47     23.45 o
  -5  -1  11       26.81       28.54     12.08 o
  -4  -1  11        1.28      -10.08      7.80 o
  -3  -1  11       29.62       20.70      8.57 o
  -2  -1  11       98.14      105.95     13.24 o
  -1  -1  11      781.66      829.29     36.20 o
   0  -1  11      341.91      356.80     19.48 o
   1  -1  11     1571.80     1535.33     46.50 o
   2  -1  11      466.60      499.56     24.06 o
   3  -1  11      150.76      121.25     13.56 o
   4  -1  11        1.39       -4.24     12.53 o
   5  -1  11       95.76       73.78     20.61 o
   6  -1  11       30.41       12.93     16.06 o
   7  -1  11       87.89      125.86     26.12 o
   8  -1  11        9.89       31.64     20.03 o
  -8   0  11      125.67      119.82     17.18 o
  -7   0  11       46.13       17.37     23.54 o
  -6   0  11       44.79       56.74     14.21 o
  -5   0  11       97.40      118.68     17.33 o
  -4   0  11      392.82      377.96     21.25 o
  -3   0  11      240.23      234.37     23.28 o
  -2   0  11      550.72      567.50     21.34 o
  -1   0  11      599.66      639.06     38.17 o
   0   0  11      269.48      338.42     18.89 o
   1   0  11     1084.16     1011.58     35.16 o
   2   0  11      428.46      448.86     21.15 o
   3   0  11      362.69      308.44     19.36 o
   4   0  11      345.83      318.43     33.23 o
   5   0  11       30.32        9.88     12.84 o
   6   0  11      202.56      167.73     26.52 o
   7   0  11      248.48      202.16     29.04 o
   8   0  11      264.94      311.55     34.86 o
  -8   1  11       10.90        7.50     10.86 o
  -7   1  11      106.70      107.61     29.41 o
  -6   1  11        2.32        4.36     12.92 o
  -5   1  11      145.62      131.82     18.23 o
  -4   1  11      534.97      555.42     25.22 o
  -3   1  11      421.23      414.24     22.20 o
  -2   1  11      403.15      453.27     33.76 o
  -1   1  11      412.41      399.74     18.19 o
   0   1  11      872.48      901.65     39.41 o
   1   1  11     1013.52      996.12     34.56 o
   2   1  11      116.60      132.29     12.76 o
   3   1  11       27.27        9.71      8.16 o
   4   1  11      612.66      616.84     45.36 o
   5   1  11      278.79      289.22     31.95 o
   6   1  11      204.97      201.80     27.49 o
   7   1  11      288.46      288.56     32.79 o
   8   1  11      126.43      151.41     26.61 o
  -8   2  11       21.89       18.03     20.76 o
  -7   2  11       14.10        4.63     11.87 o
  -6   2  11       38.03       23.76     13.04 o
  -5   2  11       13.81       22.01     12.78 o
  -4   2  11      177.51      203.37     16.66 o
  -3   2  11      487.30      485.38     23.46 o
  -2   2  11      907.07      884.84     31.48 o
  -1   2  11     1306.34     1353.94     40.14 o
   0   2  11      459.33      440.35     18.45 o
   1   2  11        2.79        2.40      6.21 o
   2   2  11      199.32      201.20     13.00 o
   3   2  11      454.64      443.56     17.32 o
   4   2  11      611.11      651.04     46.11 o
   5   2  11      176.81      187.02     26.57 o
   6   2  11      269.65      336.44     33.45 o
   7   2  11      492.78      559.86     44.04 o
   8   2  11      276.15      286.44     32.88 o
   9   2  11      671.38      741.01     51.98 o
  -8   3  11        0.12       -7.65     10.86 o
  -7   3  11      164.60      197.70     23.05 o
  -6   3  11      175.19      204.64     21.65 o
  -5   3  11      381.40      400.85     27.56 o
  -4   3  11      310.69      327.30     20.34 o
  -3   3  11      174.75      188.38     21.84 o
  -2   3  11      527.67      550.37     24.86 o
  -1   3  11      201.71      238.66     19.67 o
   0   3  11     1161.52     1110.13     35.07 o
   1   3  11      254.71      249.92     17.22 o
   2   3  11      262.44      262.16     20.72 o
   3   3  11      266.25      270.09     15.15 o
   4   3  11      302.93      325.66     25.40 o
   5   3  11      321.88      345.77     27.60 o
   6   3  11       81.39       75.69     13.51 o
   7   3  11      156.36      169.58     18.38 o
   8   3  11      276.14      282.12     22.22 o
   9   3  11       71.42       94.07     15.55 o
  -7   4  11       65.96       73.56     17.57 o
  -6   4  11      241.72      200.26     21.67 o
  -5   4  11      379.63      342.15     26.95 o
  -4   4  11      440.67      477.44     24.27 o
  -3   4  11      400.07      393.93     22.14 o
  -2   4  11      480.43      446.81     22.85 o
  -1   4  11       36.98       36.86      9.96 o
   0   4  11      177.58      158.63     23.83 o
   1   4  11       45.24       38.94      9.86 o
   2   4  11       18.36       28.57     10.83 o
   3   4  11       79.97       99.45     12.18 o
   4   4  11      456.58      429.15     37.51 o
   5   4  11      148.74      167.91     24.93 o
   6   4  11      436.58      480.52     39.85 o
   7   4  11       25.00       49.29     18.36 o
   8   4  11       31.45       30.10     16.95 o
   9   4  11        1.70       -5.07     13.33 o
  -7   5  11      180.64      136.50     21.75 o
  -6   5  11      257.63      305.88     26.03 o
  -5   5  11      754.58      702.45     36.91 o
  -4   5  11      198.66      211.61     17.66 o
  -3   5  11       83.25       98.26     13.83 o
  -2   5  11       15.61       13.02      8.61 o
  -1   5  11        5.82        7.84      8.16 o
   0   5  11       47.18       34.90      9.80 o
   1   5  11      288.73      267.27     18.28 o
   2   5  11      522.36      466.93     27.72 o
   3   5  11      417.11      444.05     17.33 o
   4   5  11      176.64      167.38     25.20 o
   5   5  11      212.37      172.68     25.82 o
   6   5  11      141.32      140.82     23.56 o
   7   5  11       31.12       55.16     18.40 o
   8   5  11      472.93      515.82     41.75 o
   9   5  11       14.80       17.61     15.75 o
  -6   6  11      102.93       97.01     19.16 o
  -5   6  11      333.09      314.53     39.23 o
  -4   6  11      143.83      137.58     20.45 o
  -3   6  11      467.62      472.61     28.24 o
  -2   6  11      133.75      145.94     17.20 o
  -1   6  11       12.12        6.01      8.86 o
   0   6  11       92.73       90.39     13.56 o
   1   6  11      403.51      364.78     21.66 o
   2   6  11      503.14      526.13     55.29 o
   3   6  11      589.14      606.65     28.03 o
   4   6  11      213.16      260.80     30.40 o
   5   6  11      364.71      314.95     33.19 o
   6   6  11      407.14      488.99     40.91 o
   7   6  11      165.44      148.63     25.33 o
   8   6  11       41.17       55.82     19.42 o
  -5   7  11      170.21      212.33     24.44 o
  -4   7  11      495.09      541.48     33.89 o
  -3   7  11      301.34      328.99     27.95 o
  -2   7  11      237.24      267.89     21.07 o
  -1   7  11      195.30      166.39     17.40 o
   0   7  11      103.68      120.60     15.08 o
   1   7  11      246.60      220.77     23.03 o
   2   7  11      349.77      382.18     27.00 o
   3   7  11      525.62      565.27     34.22 o
   4   7  11      484.08      455.85     40.03 o
   5   7  11      454.74      528.49     42.76 o
   6   7  11      101.36       85.96     20.70 o
   7   7  11       62.95       74.49     20.21 o
   8   7  11      117.37      126.83     24.54 o
  -4   8  11      110.02      125.33     23.38 o
  -3   8  11       50.77       34.49     11.78 o
  -2   8  11        1.69       10.12      9.54 o
  -1   8  11       78.85       90.92     14.56 o
   0   8  11       18.33       34.24     11.30 o
   1   8  11      125.46      117.74     18.91 o
   2   8  11      159.91      140.97     34.69 o
   3   8  11      195.59      201.44     19.48 o
   4   8  11      114.38       65.75     19.64 o
   5   8  11       86.35       97.61     23.04 o
   6   8  11      441.57      434.94     40.25 o
   7   8  11      150.20      107.59     24.76 o
  -3   9  11        8.67       -3.46     29.04 o
  -2   9  11        5.84       15.66     10.55 o
  -1   9  11       38.80       13.51     12.61 o
   0   9  11       26.27       27.75     10.99 o
   1   9  11        5.80        1.51     16.06 o
   2   9  11       32.69       36.37     13.50 o
   3   9  11      128.13      121.47     14.60 o
   4   9  11      301.99      270.20     34.42 o
   5   9  11      136.58      137.68     26.70 o
   6   9  11        1.08        4.02     14.21 o
  -1  10  11       24.70       38.55     18.95 o
   0  10  11      152.43      137.97     21.23 o
   1  10  11      179.69      164.58     36.14 o
   2  10  11      236.84      281.15     39.83 o
   3  10  11      255.08      265.13     19.58 o
   4  10  11      209.33      184.86     30.85 o
  -4  -5  12       21.22       16.02     13.04 o
  -3  -5  12        2.16       -7.13     13.85 o
  -2  -5  12      167.04      164.47     18.57 o
  -1  -5  12       60.09       75.29     14.70 o
   0  -5  12      160.14      164.58     20.60 o
   1  -5  12      172.30      150.90     17.33 o
   2  -5  12      166.52      187.59     28.11 o
  -5  -4  12        1.77       -3.26     11.84 o
  -4  -4  12       11.81       36.51     19.23 o
  -3  -4  12       35.48       40.11     13.43 o
  -2  -4  12      275.52      318.63     25.12 o
  -1  -4  12       22.71       36.42     22.12 o
   0  -4  12      131.47      138.34     16.78 o
   1  -4  12       44.80       52.65     12.78 o
   2  -4  12      117.91      151.41     26.65 o
   3  -4  12      104.59      120.38     28.77 o
   4  -4  12        8.64       -3.18     17.70 o
  -6  -3  12       21.04       15.08     12.81 o
  -5  -3  12      111.07       99.60     18.21 o
  -4  -3  12        1.34      -16.73     10.99 o
  -3  -3  12       14.40       35.97     11.00 o
  -2  -3  12      187.51      207.78     19.49 o
  -1  -3  12      301.01      294.45     21.60 o
   0  -3  12      371.22      361.49     38.81 o
   1  -3  12      294.13      292.15     24.91 o
   2  -3  12      707.98      710.14     35.50 o
   3  -3  12       88.89      158.69     30.58 o
   4  -3  12       66.00       46.42     21.84 o
   5  -3  12       60.65       38.08     20.78 o
  -6  -2  12        3.77       -1.74     12.00 o
  -5  -2  12        1.10       13.03     13.08 o
  -4  -2  12       11.07        9.33     12.84 o
  -3  -2  12      563.63      597.90     41.82 o
  -2  -2  12      311.34      291.38     20.73 o
  -1  -2  12      731.33      745.61     32.35 o
   0  -2  12      877.63      871.17     34.51 o
   1  -2  12      663.58      766.39     31.49 o
   2  -2  12      286.06      258.96     32.02 o
   3  -2  12        2.00       12.52     11.63 o
   4  -2  12       81.28       65.22     22.42 o
   5  -2  12        4.46       -8.56     14.74 o
   6  -2  12       60.90       36.54     20.30 o
  -7  -1  12        2.96       25.91     13.57 o
  -6  -1  12       68.27       66.44     16.63 o
  -5  -1  12      208.08      189.26     22.01 o
  -4  -1  12       90.27      101.01     17.53 o
  -3  -1  12      536.81      572.80     23.15 o
  -2  -1  12      112.65      108.15     14.04 o
  -1  -1  12      166.43      163.66     17.29 o
   0  -1  12      263.98      284.61     20.33 o
   1  -1  12      151.63      188.78     16.91 o
   2  -1  12      681.05      693.69     34.31 o
   3  -1  12       67.46       70.82     29.01 o
   4  -1  12      181.77      132.34     26.65 o
   5  -1  12      686.46      786.03     56.66 o
   6  -1  12      674.05      761.80     55.73 o
  -7   0  12       22.77       -1.82     12.11 o
  -6   0  12      114.96      130.72     19.78 o
  -5   0  12      512.56      528.63     32.19 o
  -4   0  12      134.02      190.81     23.66 o
  -3   0  12      306.36      344.08     18.48 o
  -2   0  12      121.70      144.35     13.28 o
  -1   0  12       22.74       27.51      8.56 o
   0   0  12       29.08       50.29     11.35 o
   1   0  12       19.10       20.56      9.52 o
   2   0  12       22.53        8.31     10.46 o
   3   0  12      358.74      293.81     19.33 o
   4   0  12      248.28      209.75     30.85 o
   5   0  12      685.81      664.98     50.62 o
   6   0  12      211.39      233.71     32.13 o
   7   0  12      239.77      248.05     33.23 o
  -7   1  12        6.22       28.98     14.82 o
  -6   1  12      470.05      469.15     30.88 o
  -5   1  12      655.71      683.18     36.49 o
  -4   1  12      705.87      797.77     38.58 o
  -3   1  12      969.26      987.28     35.42 o
  -2   1  12       48.15       51.31     13.41 o
  -1   1  12       43.37       44.49      9.92 o
   0   1  12        7.99       14.36      8.10 o
   1   1  12        4.06        1.62      6.90 o
   2   1  12      362.11      347.52     24.25 o
   3   1  12      236.99      239.19     49.23 o
   4   1  12       80.48       70.17     21.05 o
   5   1  12      450.47      523.72     44.66 o
   6   1  12       12.12       28.24     17.96 o
   7   1  12      218.06      195.58     30.32 o
  -7   2  12      170.97      241.76     26.59 o
  -6   2  12      196.71      191.81     22.52 o
  -5   2  12       94.63      135.80     38.77 o
  -4   2  12      608.56      592.68     40.63 o
  -3   2  12      385.57      406.21     41.13 o
  -2   2  12      779.07      774.67     30.45 o
  -1   2  12      643.63      604.82     37.69 o
   0   2  12      284.49      281.88     34.50 o
   1   2  12        3.58        3.43      6.69 o
   2   2  12      108.75      124.39     13.80 o
   3   2  12      419.56      414.52     19.49 o
   4   2  12      164.24      154.26     19.02 o
   5   2  12      385.95      371.61     37.77 o
   6   2  12      158.13      190.95     29.17 o
   7   2  12      276.44      279.51     34.29 o
  -6   3  12      193.56      204.27     22.88 o
  -5   3  12       55.57       47.57     15.98 o
  -4   3  12      385.00      411.26     29.63 o
  -3   3  12       65.32       93.53     13.62 o
  -2   3  12        7.79        7.87      8.59 o
  -1   3  12        8.16        6.02      8.81 o
   0   3  12      180.90      190.14     17.35 o
   1   3  12        1.60       12.40      9.63 o
   2   3  12      746.17      683.15     33.91 o
   3   3  12      353.18      382.15     32.79 o
   4   3  12      672.10      712.22     35.54 o
   5   3  12      295.40      318.61     24.46 o
   6   3  12       79.49       75.64     14.90 o
   7   3  12      168.55      165.52     25.57 o
  -6   4  12      280.70      250.71     25.03 o
  -5   4  12       33.98       27.73     16.28 o
  -4   4  12       95.35      110.34     23.22 o
  -3   4  12       82.29       73.21     13.03 o
  -2   4  12       19.83       14.15      8.82 o
  -1   4  12       27.37       29.29     18.42 o
   0   4  12        3.81       13.55      9.43 o
   1   4  12        3.94        7.49      8.22 o
   2   4  12       23.14       20.19     11.59 o
   3   4  12      210.77      231.89     19.84 o
   4   4  12      777.79      721.11     51.41 o
   5   4  12      153.74      156.61     27.10 o
   6   4  12      373.50      380.39     38.26 o
   7   4  12      125.80      103.70     25.29 o
  -5   5  12      132.06      117.77     20.94 o
  -4   5  12       83.51      100.64     19.61 o
  -3   5  12       23.89       50.25     11.67 o
  -2   5  12       29.24       30.68     11.35 o
  -1   5  12       11.71       -2.20     10.39 o
   0   5  12        4.38        8.09      9.14 o
   1   5  12       48.51       41.30     13.70 o
   2   5  12      251.74      273.83     22.76 o
   3   5  12      104.39      123.27     24.73 o
   4   5  12      387.02      446.50     40.91 o
   5   5  12      216.75      238.56     31.02 o
   6   5  12      268.30      307.67     34.29 o
   7   5  12      118.96      124.49     25.59 o
  -5   6  12      226.74      292.87     28.63 o
  -4   6  12      189.58      180.55     23.02 o
  -3   6  12        0.60       -7.10      8.82 o
  -2   6  12       88.28       80.83     14.59 o
  -1   6  12       73.94       56.49     12.60 o
   0   6  12        7.23       19.37     10.17 o
   1   6  12      231.80      203.04     22.71 o
   2   6  12      155.24      196.17     20.48 o
   3   6  12      114.65      119.26     12.85 o
   4   6  12      344.19      276.42     33.45 o
   5   6  12      146.62      117.16     25.24 o
   6   6  12      288.84      384.05     38.70 o
   7   6  12       43.61       93.33     22.73 o
  -4   7  12       62.91       79.74     34.31 o
  -3   7  12        3.77       -3.45     14.07 o
  -2   7  12       45.58       25.85     16.74 o
  -1   7  12      176.68      199.23     22.14 o
   0   7  12       13.31        0.12      8.50 o
   1   7  12       84.69       55.69     15.53 o
   2   7  12        9.66        1.75      9.69 o
   3   7  12      100.38       92.26     11.58 o
   4   7  12      324.12      305.51     35.57 o
   5   7  12      104.28      107.41     24.18 o
   6   7  12      331.71      338.16     37.02 o
  -2   8  12       30.79       56.24     16.49 o
  -1   8  12       16.84       27.17     11.66 o
   0   8  12       19.59       16.30     16.20 o
   1   8  12      182.66      185.11     23.24 o
   2   8  12      172.89      217.98     26.37 o
   3   8  12      225.81      285.74     35.48 o
   4   8  12      127.58      138.43     27.54 o
   5   8  12      274.30      291.34     36.05 o
   0   9  12      493.66      537.16     44.68 o
   1   9  12      381.84      454.82     33.88 o
   2   9  12      212.09      276.81     30.52 o
   3   9  12      383.48      364.59     41.35 o
  -3  -3  13      410.81      345.07     73.08 o
  -2  -3  13      679.52      692.69     33.20 o
  -1  -3  13      327.37      338.55     24.02 o
   0  -3  13        4.95       16.78     11.65 o
   1  -3  13        8.20       13.60     12.82 o
   2  -3  13        3.40        2.17     10.76 o
  -4  -2  13      572.45      596.03     35.18 o
  -3  -2  13      153.74      176.65     24.68 o
  -2  -2  13      248.43      280.13     22.38 o
  -1  -2  13      107.15      112.30     18.30 o
   0  -2  13       26.74       34.54     11.94 o
   1  -2  13        1.57      -12.33     11.00 o
   2  -2  13       95.56       95.31     16.97 o
   3  -2  13      115.62      145.85     29.79 o
  -5  -1  13      410.84      441.14     31.60 o
  -4  -1  13      347.16      376.35     28.90 o
  -3  -1  13       83.89      111.74     26.94 o
  -2  -1  13      157.34      170.07     17.24 o
  -1  -1  13       16.32       24.21     12.71 o
   0  -1  13        0.75       -0.67      9.24 o
   1  -1  13        4.23        5.16     11.44 o
   2  -1  13       13.03       18.22     12.16 o
   3  -1  13      235.00      238.88     23.85 o
   4  -1  13      309.28      337.50     39.94 o
  -5   0  13      607.11      631.85     36.95 o
  -4   0  13       88.02       92.61     18.88 o
  -3   0  13       39.92       34.24     11.95 o
  -2   0  13       13.66       11.61      9.04 o
  -1   0  13        0.75       -4.72      7.39 o
   0   0  13       91.88       98.30     12.77 o
   1   0  13       69.42       61.09     15.23 o
   2   0  13       26.21       47.14     13.21 o
   3   0  13      111.55      137.34     13.97 o
   4   0  13       79.77      110.68     26.48 o
   5   0  13       95.59       75.24     23.12 o
  -5   1  13      251.98      260.41     25.96 o
  -4   1  13      144.02      112.70     19.98 o
  -3   1  13      330.04      337.29     26.77 o
  -2   1  13      116.12      111.27     16.04 o
  -1   1  13       40.57       39.49      9.66 o
   0   1  13      100.50      132.28     21.57 o
   1   1  13      226.77      229.15     18.72 o
   2   1  13       97.60       95.66     13.21 o
   3   1  13      245.35      238.20     16.78 o
   4   1  13      182.55      203.74     32.39 o
   5   1  13      252.15      280.48     36.32 o
  -5   2  13      484.35      570.21     51.65 o
  -4   2  13       49.40       41.53     16.58 o
  -3   2  13      162.50      190.27     19.58 o
  -2   2  13       56.70       53.31     12.51 o
  -1   2  13       91.30      109.68     15.67 o
   0   2  13      137.04      121.78     15.59 o
   1   2  13       19.69       18.55     10.04 o
   2   2  13       61.02       77.85     12.48 o
   3   2  13       86.17       86.38     10.11 o
   4   2  13       52.85       42.93     13.88 o
   5   2  13      376.80      395.79     29.09 o
   6   2  13       85.47      116.74     25.59 o
  -5   3  13      113.65      158.15     22.57 o
  -4   3  13        9.98        6.75     13.24 o
  -3   3  13        4.82        0.51      9.99 o
  -2   3  13        7.34       13.59     10.67 o
  -1   3  13       32.43       22.00     10.78 o
   0   3  13      106.15      105.37     16.99 o
   1   3  13       88.41       89.75     17.50 o
   2   3  13      239.79      222.24     21.14 o
   3   3  13      172.17      190.86     20.37 o
   4   3  13       12.33       12.84     13.44 o
   5   3  13      101.70      115.74     26.26 o
   6   3  13       18.31       25.95     21.16 o
  -4   4  13        3.33      -10.32     12.90 o
  -3   4  13        6.63       -2.22      8.86 o
  -2   4  13       94.69       95.54     15.90 o
  -1   4  13      228.01      203.01     19.52 o
   0   4  13      241.58      214.41     19.48 o
   1   4  13       38.84       56.22     15.43 o
   2   4  13       61.16       67.36     14.43 o
   3   4  13      110.03      113.36     11.19 o
   4   4  13       17.17       21.71     16.72 o
   5   4  13      390.00      409.69     41.79 o
   6   4  13        5.61        2.38     15.31 o
  -3   5  13      226.51      238.47     28.75 o
  -2   5  13      260.86      262.24     22.19 o
  -1   5  13      232.81      251.03     27.63 o
   0   5  13      297.65      254.07     22.43 o
   1   5  13      109.33      137.62     31.93 o
   2   5  13      187.61      217.75     21.51 o
   3   5  13       94.99       88.66     23.56 o
   4   5  13       62.17       69.37     21.45 o
   5   5  13       38.76        7.94     15.58 o
  -2   6  13      154.14      162.66     23.28 o
  -1   6  13      152.02      218.39     21.95 o
   0   6  13      163.32      165.83     18.51 o
   1   6  13      193.12      206.98     24.05 o
   2   6  13      348.67      375.84     27.00 o
   3   6  13       43.09       17.08     16.02 o
   4   6  13      351.35      386.44     41.08 o
   5   6  13      383.36      406.08     42.19 o
  -1   7  13      202.16      227.76     21.56 o
   0   7  13      386.91      439.96     34.32 o
   1   7  13      339.65      353.50     48.50 o
   2   7  13      298.44      335.04     26.16 o
   3   7  13      337.59      423.68     43.29 o
  -1   0  14      138.77      120.37     14.77 o
   0   0  14      156.03      148.55     20.48 o
   1   0  14      100.06      100.03     15.09 o
  -2   1  14      200.01      185.89     20.19 o
  -1   1  14       10.08        2.11     10.49 o
   0   1  14      224.19      278.35     27.31 o
   1   1  14       14.57       -3.64      9.88 o
   2   1  14       79.92       93.37     15.79 o
  -2   2  14        2.97        7.64     11.13 o
  -1   2  14      183.98      156.85     18.79 o
   0   2  14      775.90      782.11     34.99 o
   1   2  14      256.30      217.40     24.49 o
   2   2  14      334.38      370.73     22.22 o
   3   2  14       83.65      115.04     19.34 o
  -2   3  14      202.70      226.23     21.48 o
  -1   3  14       14.80       10.38     11.75 o
   0   3  14      407.21      426.56     43.14 o
   1   3  14      493.77      479.26     33.11 o
   2   3  14      177.61      208.79     21.59 o
   3   3  14      209.14      223.34     35.21 o
  -1   4  14      209.07      228.08     21.77 o
   0   4  14      266.26      261.83     27.30 o
   1   4  14      124.62      135.19     21.84 o
   2   4  14      322.91      389.67     30.60 o
 
